# Supplementary material for: Technology Dependence Among Hospitalized US Children
Source: JAMA Netw Open. 2025 May 9;8(5):e259474. doi: 10.1001/jamanetworkopen.2025.9474 (PMC12065039; doi:10.1001/jamanetworkopen.2025.9474)
Supplement: Supplement 1. — eTable 1. TD by Body System eTable 2. TD Category Description eTable 3. TD Categories [file jamanetwopen-e259474-s001.xlsx]

## Sheet: Table of Contents
Goodwin EJ, Zaniletti I, Wright SM, Hall M, Colvin JD. Technology dependence among hospitalized US children. JAMA Network Open. 2025;8(5):e259474. doi:10.1001/jamanetworkopen.2025.9474
This supplemental material has been provided by the authors to give readers additional information about their work.
eTable 1. TD by Body System
eTable 2. TD Category Description
eTable 3. TD Categories

## Sheet: TD by Body System
Goodwin et al Technology Dependence Among Hospitalized US Children Supplement
Pivot Table by Body System and TD category
Row Labels	Count of ICD_Code
CVD	206
Artificial Heart	5
Coronary Bypass Graft - Cardiac	4
Heart Assist Device	14
Heart Valve	11
Inter-Aortic Pump	6
Internal Monitoring Dev	5
Other Cardiac	58
Pacemaker Or Defibrillator	94
Stimulator Chest	9
GI	105
Bypass Esophageal	18
Bypass Stomach	12
Cecostomy	3
Dilation GI	2
Drain Gastrointestinal	1
Esophageal Device	5
Feeding Device Esophageal	5
Feeding Device Gastrojejunostomy	3
Feeding Device Gastrostomy	27
Gastric Band	1
Irrigation Gastrointestinal	2
Ostomy (Ileostomy Or Colostomy)	20
Other Abdominal Stoma Repair	1
Other Gastrointestinal	3
Stimulator Abdomen	2
Metabolic	27
Infusion Pump - Non-Back/Abdomen	19
Infusion Pump Abdomen	4
Infusion Pump Back	2
Insulin Pump	2
Misc	5
Other Extremity	3
Other Implanted Device	1
Other Stoma	1
Neuromusc	631
Drainage Of Cerebral Ventricle	3
Infusion Pump Cranial or Spinal	1
Irrigation Cranial	2
Other Nervous System Device	9
Spinal Fusion	495
Stimulator Neuro	39
Stimulator Stomach	3
Stimulator Trunk	6
Ventricular Shunt	70
Verterbroplasty	3
Renal	273
Bypass Renal	79
Dialysis	118
Drain Renal/Gu	18
Irrigation Renal/GU	1
Other Renal Procedure	2
Vascular Access Device	24
Vesicostomy	31
Respiratory	32
Irrigation Respiratory	1
Other Respiratory	1
Oxygen	1
Pacemaker Diaphragm	9
Tracheostomy	17
Ventilator	3
Grand Total	1279

## Sheet: TD Category Description
Technology Dependence Category Description
The Complex Chronic Conditions (CCC) classification system version 3 (https://www.childrenshospitals.org/content/analytics/toolkit/complex-chronic-conditions) was used to identify hospitalizations with International Classification of Diseases, Tenth Revision, Clinical Modification (ICD-10) codes consistent with TD. Two study team members assigned each of the ICD-10 codes for TD within the CCC cla…
	TD_Number	TD_categories	Body_System_Category
	TD01	Artificial Heart	CVD
	TD02	Coronary Bypass Graft - Cardiac	CVD
	TD03	Heart Assist Device	CVD
	TD04	Heart Valve	CVD
	TD05	Inter-Aortic Pump	CVD
	TD06	Internal Monitoring Dev	CVD
	TD07	Other Cardiac	CVD
	TD08	Pacemaker Or Defibrillator	CVD
	TD09	Stimulator Chest	CVD
	TD10	Bypass Esophageal	GI
	TD11	Bypass Stomach	GI
	TD12	Cecostomy	GI
	TD13	Dilation GI	GI
	TD14	Drain Gastrointestinal	GI
	TD15	Esophageal Device	GI
	TD16	Feeding Device Esophageal	GI
	TD17	Feeding Device Gastrojejunostomy	GI
	TD18	Feeding Device Gastrostomy	GI
	TD19	Gastric Band	GI
	TD20	Irrigation Gastrointestinal	GI
	TD21	Ostomy (Ileostomy Or Colostomy)	GI
	TD22	Other Abdominal Stoma Repair	GI
	TD23	Other Gastrointestinal	GI
	TD24	Stimulator Abdomen	GI
	TD25	Infusion Pump - Non-Back/Abdomen	Metabolic
	TD26	Infusion Pump Abdomen	Metabolic
	TD27	Infusion Pump Back	Metabolic
	TD28	Insulin Pump	Metabolic
	TD29	Other Extremity	Misc
	TD30	Other Implanted Device	Misc
	TD31	Other Stoma	Misc
	TD32	Drainage Of Cerebral Ventricle	Neuromusc
	TD33	Infusion Pump Cranial or Spinal	Neuromusc
	TD34	Irrigation Cranial	Neuromusc
	TD35	Other Nervous System Device	Neuromusc
	TD36	Spinal Fusion	Neuromusc
	TD37	Stimulator Neuro	Neuromusc
	TD38	Stimulator Stomach	Neuromusc
	TD39	Stimulator Trunk	Neuromusc
	TD40	Ventricular Shunt	Neuromusc
	TD41	Verterbroplasty	Neuromusc
	TD42	Bypass Renal	Renal
	TD43	Dialysis	Renal
	TD44	Drain Renal/Gu	Renal
	TD45	Irrigation Renal/GU	Renal
	TD46	Other Renal Procedure	Renal
	TD47	Vascular Access Device	Renal
	TD48	Vesicostomy	Renal
	TD49	Irrigation Respiratory	Respiratory
	TD50	Other Respiratory	Respiratory
	TD51	Oxygen	Respiratory
	TD52	Pacemaker Diaphragm	Respiratory
	TD53	Tracheostomy	Respiratory
	TD54	Ventilator	Respiratory

## Sheet: TD Categories
ICD_Code	ICD_Code_Description	DX_PR	CCC_Category	CCC_Subcategory	Tech_Dep	Body_System_Category	TD_categories	TD_Number
T82512A	Breakdown (mechanical) of artificial heart, initial encounter	DX	CVD	Device & Technology Use	1	CVD	Artificial Heart	TD01
T82522A	Displacement of artificial heart, initial encounter	DX	CVD	Device & Technology Use	1	CVD	Artificial Heart	TD01
T82532A	Leakage of artificial heart, initial encounter	DX	CVD	Device & Technology Use	1	CVD	Artificial Heart	TD01
T82592A	Other mechanical complication of artificial heart, initial encounter	DX	CVD	Device & Technology Use	1	CVD	Artificial Heart	TD01
Z95812	Presence of fully implantable artificial heart	DX	CVD	Device & Technology Use	1	CVD	Artificial Heart	TD01
T82211A	Breakdown (mechanical) of coronary artery bypass graft, initial encounter	DX	CVD	Device & Technology Use	1	CVD	Coronary Bypass Graft - Cardiac	TD02
T82212A	Displacement of coronary artery bypass graft, initial encounter	DX	CVD	Device & Technology Use	1	CVD	Coronary Bypass Graft - Cardiac	TD02
T82213A	Leakage of coronary artery bypass graft, initial encounter	DX	CVD	Device & Technology Use	1	CVD	Coronary Bypass Graft - Cardiac	TD02
T82218A	Other mechanical complication of coronary artery bypass graft, initial encounter	DX	CVD	Device & Technology Use	1	CVD	Coronary Bypass Graft - Cardiac	TD02
02HA0QZ	Insertion of Implantable Heart Assist System into Heart, Open Approach	PR	CVD	Device & Technology Use	1	CVD	Heart Assist Device	TD03
02HA0RS	Insertion of Biventricular Short-term External Heart Assist System into Heart, Open Approach	PR	CVD	Device & Technology Use	1	CVD	Heart Assist Device	TD03
02HA0RZ	Insertion of Short-term External Heart Assist System into Heart, Open Approach	PR	CVD	Device & Technology Use	1	CVD	Heart Assist Device	TD03
02HA3QZ	Insertion of Implantable Heart Assist System into Heart, Percutaneous Approach	PR	CVD	Device & Technology Use	1	CVD	Heart Assist Device	TD03
02HA3RS	Insertion of Biventricular Short-term External Heart Assist System into Heart, Percutaneous Approach	PR	CVD	Device & Technology Use	1	CVD	Heart Assist Device	TD03
02HA4QZ	Insertion of Implantable Heart Assist System into Heart, Percutaneous Endoscopic Approach	PR	CVD	Device & Technology Use	1	CVD	Heart Assist Device	TD03
02HA4RS	Insertion of Biventricular Short-term External Heart Assist System into Heart, Percutaneous Endoscopic Approach	PR	CVD	Device & Technology Use	1	CVD	Heart Assist Device	TD03
02WA0QZ	Revision of Implantable Heart Assist System in Heart, Open Approach	PR	CVD	Device & Technology Use	1	CVD	Heart Assist Device	TD03
02WA0RZ	Revision of Short-term External Heart Assist System in Heart, Open Approach	PR	CVD	Device & Technology Use	1	CVD	Heart Assist Device	TD03
02WA3QZ	Revision of Implantable Heart Assist System in Heart, Percutaneous Approach	PR	CVD	Device & Technology Use	1	CVD	Heart Assist Device	TD03
02WA3RZ	Revision of Short-term External Heart Assist System in Heart, Percutaneous Approach	PR	CVD	Device & Technology Use	1	CVD	Heart Assist Device	TD03
02WA4QZ	Revision of Implantable Heart Assist System in Heart, Percutaneous Endoscopic Approach	PR	CVD	Device & Technology Use	1	CVD	Heart Assist Device	TD03
02WA4RZ	Revision of Short-term External Heart Assist System in Heart, Percutaneous Endoscopic Approach	PR	CVD	Device & Technology Use	1	CVD	Heart Assist Device	TD03
Z95811	Presence of heart assist device	DX	CVD	Device & Technology Use	1	CVD	Heart Assist Device	TD03
T8201XA	Breakdown (mechanical) of heart valve prosthesis, initial encounter	DX	CVD	Device & Technology Use	1	CVD	Heart Valve	TD04
T8202XA	Displacement of heart valve prosthesis, initial encounter	DX	CVD	Device & Technology Use	1	CVD	Heart Valve	TD04
T8203XA	Leakage of heart valve prosthesis, initial encounter	DX	CVD	Device & Technology Use	1	CVD	Heart Valve	TD04
T8209XA	Other mechanical complication of heart valve prosthesis, initial encounter	DX	CVD	Device & Technology Use	1	CVD	Heart Valve	TD04
T82221A	Breakdown (mechanical) of biological heart valve graft, initial encounter	DX	CVD	Device & Technology Use	1	CVD	Heart Valve	TD04
T82222A	Displacement of biological heart valve graft, initial encounter	DX	CVD	Device & Technology Use	1	CVD	Heart Valve	TD04
T82223A	Leakage of biological heart valve graft, initial encounter	DX	CVD	Device & Technology Use	1	CVD	Heart Valve	TD04
T82228A	Other mechanical complication of biological heart valve graft, initial encounter	DX	CVD	Device & Technology Use	1	CVD	Heart Valve	TD04
T826XXA	Infection and inflammatory reaction due to cardiac valve prosthesis, initial encounter	DX	CVD	Device & Technology Use	1	CVD	Heart Valve	TD04
Z953	Presence of xenogenic heart valve	DX	CVD	Device & Technology Use	1	CVD	Heart Valve	TD04
Z954	Presence of other heart-valve replacement	DX	CVD	Device & Technology Use	1	CVD	Heart Valve	TD04
5A02110	Assistance with Cardiac Output using Balloon Pump, Intermittent	PR	CVD	Device & Technology Use	1	CVD	Inter-Aortic Pump	TD05
5A02116	Assistance with Cardiac Output using Other Pump, Intermittent	PR	CVD	Device & Technology Use	1	CVD	Inter-Aortic Pump	TD05
5A0211D	Assistance with Cardiac Output using Impeller Pump, Intermittent	PR	CVD	Device & Technology Use	1	CVD	Inter-Aortic Pump	TD05
5A02210	Assistance with Cardiac Output using Balloon Pump, Continuous	PR	CVD	Device & Technology Use	1	CVD	Inter-Aortic Pump	TD05
5A02216	Assistance with Cardiac Output using Other Pump, Continuous	PR	CVD	Device & Technology Use	1	CVD	Inter-Aortic Pump	TD05
5A0221D	Assistance with Cardiac Output using Impeller Pump, Continuous	PR	CVD	Device & Technology Use	1	CVD	Inter-Aortic Pump	TD05
0JH600Z	Insertion of Hemodynamic Monitoring Device into Chest Subcutaneous Tissue and Fascia, Open Approach	PR	CVD	Device & Technology Use	1	CVD	Internal Monitoring Dev	TD06
0JH60MZ	Insertion of Stimulator Generator into Chest Subcutaneous Tissue and Fascia, Open Approach	PR	CVD	Device & Technology Use	1	CVD	Internal Monitoring Dev	TD06
0JH630Z	Insertion of Hemodynamic Monitoring Device into Chest Subcutaneous Tissue and Fascia, Percutaneous Approach	PR	CVD	Device & Technology Use	1	CVD	Internal Monitoring Dev	TD06
0JH800Z	Insertion of Hemodynamic Monitoring Device into Abdomen Subcutaneous Tissue and Fascia, Open Approach	PR	CVD	Device & Technology Use	1	CVD	Internal Monitoring Dev	TD06
0JH830Z	Insertion of Hemodynamic Monitoring Device into Abdomen Subcutaneous Tissue and Fascia, Percutaneous Approach	PR	CVD	Device & Technology Use	1	CVD	Internal Monitoring Dev	TD06
T82310A	Breakdown (mechanical) of aortic (bifurcation) graft (replacement), initial encounter	DX	CVD	Device & Technology Use	1	CVD	Other Cardiac	TD07
T82311A	Breakdown (mechanical) of carotid arterial graft (bypass), initial encounter	DX	CVD	Device & Technology Use	1	CVD	Other Cardiac	TD07
T82312A	Breakdown (mechanical) of femoral arterial graft (bypass), initial encounter	DX	CVD	Device & Technology Use	1	CVD	Other Cardiac	TD07
T82318A	Breakdown (mechanical) of other vascular grafts, initial encounter	DX	CVD	Device & Technology Use	1	CVD	Other Cardiac	TD07
T82319A	Breakdown (mechanical) of unspecified vascular grafts, initial encounter	DX	CVD	Device & Technology Use	1	CVD	Other Cardiac	TD07
T82320A	Displacement of aortic (bifurcation) graft (replacement), initial encounter	DX	CVD	Device & Technology Use	1	CVD	Other Cardiac	TD07
T82321A	Displacement of carotid arterial graft (bypass), initial encounter	DX	CVD	Device & Technology Use	1	CVD	Other Cardiac	TD07
T82322A	Displacement of femoral arterial graft (bypass), initial encounter	DX	CVD	Device & Technology Use	1	CVD	Other Cardiac	TD07
T82328A	Displacement of other vascular grafts, initial encounter	DX	CVD	Device & Technology Use	1	CVD	Other Cardiac	TD07
T82329A	Displacement of unspecified vascular grafts, initial encounter	DX	CVD	Device & Technology Use	1	CVD	Other Cardiac	TD07
T82330A	Leakage of aortic (bifurcation) graft (replacement), initial encounter	DX	CVD	Device & Technology Use	1	CVD	Other Cardiac	TD07
T82331A	Leakage of carotid arterial graft (bypass), initial encounter	DX	CVD	Device & Technology Use	1	CVD	Other Cardiac	TD07
T82332A	Leakage of femoral arterial graft (bypass), initial encounter	DX	CVD	Device & Technology Use	1	CVD	Other Cardiac	TD07
T82338A	Leakage of other vascular grafts, initial encounter	DX	CVD	Device & Technology Use	1	CVD	Other Cardiac	TD07
T82339A	Leakage of unspecified vascular graft, initial encounter	DX	CVD	Device & Technology Use	1	CVD	Other Cardiac	TD07
T82390A	Other mechanical complication of aortic (bifurcation) graft (replacement), initial encounter	DX	CVD	Device & Technology Use	1	CVD	Other Cardiac	TD07
T82391A	Other mechanical complication of carotid arterial graft (bypass), initial encounter	DX	CVD	Device & Technology Use	1	CVD	Other Cardiac	TD07
T82392A	Other mechanical complication of femoral arterial graft (bypass), initial encounter	DX	CVD	Device & Technology Use	1	CVD	Other Cardiac	TD07
T82398A	Other mechanical complication of other vascular grafts, initial encounter	DX	CVD	Device & Technology Use	1	CVD	Other Cardiac	TD07
T82399A	Other mechanical complication of unspecified vascular grafts, initial encounter	DX	CVD	Device & Technology Use	1	CVD	Other Cardiac	TD07
T82513A	Breakdown (mechanical) of balloon (counterpulsation) device, initial encounter	DX	CVD	Device & Technology Use	1	CVD	Other Cardiac	TD07
T82515A	Breakdown (mechanical) of umbrella device, initial encounter	DX	CVD	Device & Technology Use	1	CVD	Other Cardiac	TD07
T82518A	Breakdown (mechanical) of other cardiac and vascular devices and implants, initial encounter	DX	CVD	Device & Technology Use	1	CVD	Other Cardiac	TD07
T82519A	Breakdown (mechanical) of unspecified cardiac and vascular devices and implants, initial encounter	DX	CVD	Device & Technology Use	1	CVD	Other Cardiac	TD07
T82523A	Displacement of balloon (counterpulsation) device, initial encounter	DX	CVD	Device & Technology Use	1	CVD	Other Cardiac	TD07
T82525A	Displacement of umbrella device, initial encounter	DX	CVD	Device & Technology Use	1	CVD	Other Cardiac	TD07
T82528A	Displacement of other cardiac and vascular devices and implants, initial encounter	DX	CVD	Device & Technology Use	1	CVD	Other Cardiac	TD07
T82529A	Displacement of unspecified cardiac and vascular devices and implants, initial encounter	DX	CVD	Device & Technology Use	1	CVD	Other Cardiac	TD07
T82533A	Leakage of balloon (counterpulsation) device, initial encounter	DX	CVD	Device & Technology Use	1	CVD	Other Cardiac	TD07
T82535A	Leakage of umbrella device, initial encounter	DX	CVD	Device & Technology Use	1	CVD	Other Cardiac	TD07
T82538A	Leakage of other cardiac and vascular devices and implants, initial encounter	DX	CVD	Device & Technology Use	1	CVD	Other Cardiac	TD07
T82539A	Leakage of unspecified cardiac and vascular devices and implants, initial encounter	DX	CVD	Device & Technology Use	1	CVD	Other Cardiac	TD07
T82593A	Other mechanical complication of balloon (counterpulsation) device, initial encounter	DX	CVD	Device & Technology Use	1	CVD	Other Cardiac	TD07
T82595A	Other mechanical complication of umbrella device, initial encounter	DX	CVD	Device & Technology Use	1	CVD	Other Cardiac	TD07
T82598A	Other mechanical complication of other cardiac and vascular devices and implants, initial encounter	DX	CVD	Device & Technology Use	1	CVD	Other Cardiac	TD07
T82599A	Other mechanical complication of unspecified cardiac and vascular devices and implants, initial encounter	DX	CVD	Device & Technology Use	1	CVD	Other Cardiac	TD07
T827XXA	Infection and inflammatory reaction due to other cardiac and vascular devices, implants and grafts, initial encounter	DX	CVD	Device & Technology Use	1	CVD	Other Cardiac	TD07
T82817A	Embolism due to cardiac prosthetic devices, implants and grafts, initial encounter	DX	CVD	Device & Technology Use	1	CVD	Other Cardiac	TD07
T82818A	Embolism due to vascular prosthetic devices, implants and grafts, initial encounter	DX	CVD	Device & Technology Use	1	CVD	Other Cardiac	TD07
T82827A	Fibrosis due to cardiac prosthetic devices, implants and grafts, initial encounter	DX	CVD	Device & Technology Use	1	CVD	Other Cardiac	TD07
T82828A	Fibrosis due to vascular prosthetic devices, implants and grafts, initial encounter	DX	CVD	Device & Technology Use	1	CVD	Other Cardiac	TD07
T82837A	Hemorrhage due to cardiac prosthetic devices, implants and grafts, initial encounter	DX	CVD	Device & Technology Use	1	CVD	Other Cardiac	TD07
T82838A	Hemorrhage due to vascular prosthetic devices, implants and grafts, initial encounter	DX	CVD	Device & Technology Use	1	CVD	Other Cardiac	TD07
T82847A	Pain due to cardiac prosthetic devices, implants and grafts, initial encounter	DX	CVD	Device & Technology Use	1	CVD	Other Cardiac	TD07
T82848A	Pain due to vascular prosthetic devices, implants and grafts, initial encounter	DX	CVD	Device & Technology Use	1	CVD	Other Cardiac	TD07
T82855A	Stenosis of coronary artery stent, initial encounter	DX	CVD	Device & Technology Use	1	CVD	Other Cardiac	TD07
T82856A	Stenosis of peripheral vascular stent, initial encounter	DX	CVD	Device & Technology Use	1	CVD	Other Cardiac	TD07
T82857A	Stenosis of other cardiac prosthetic devices, implants and grafts, initial encounter	DX	CVD	Device & Technology Use	1	CVD	Other Cardiac	TD07
T82858A	Stenosis of other vascular prosthetic devices, implants and grafts, initial encounter	DX	CVD	Device & Technology Use	1	CVD	Other Cardiac	TD07
T82867A	Thrombosis due to cardiac prosthetic devices, implants and grafts, initial encounter	DX	CVD	Device & Technology Use	1	CVD	Other Cardiac	TD07
T82868A	Thrombosis due to vascular prosthetic devices, implants and grafts, initial encounter	DX	CVD	Device & Technology Use	1	CVD	Other Cardiac	TD07
T82897A	Other specified complication of cardiac prosthetic devices, implants and grafts, initial encounter	DX	CVD	Device & Technology Use	1	CVD	Other Cardiac	TD07
T82898A	Other specified complication of vascular prosthetic devices, implants and grafts, initial encounter	DX	CVD	Device & Technology Use	1	CVD	Other Cardiac	TD07
T829XXA	Unspecified complication of cardiac and vascular prosthetic device, implant and graft, initial encounter	DX	CVD	Device & Technology Use	1	CVD	Other Cardiac	TD07
Z4509	Encounter for adjustment and management of other cardiac device	DX	CVD	Device & Technology Use	1	CVD	Other Cardiac	TD07
Z95818	Presence of other cardiac implants and grafts	DX	CVD	Device & Technology Use	1	CVD	Other Cardiac	TD07
Z95820	Peripheral vascular angioplasty status with implants and grafts	DX	CVD	Device & Technology Use	1	CVD	Other Cardiac	TD07
Z95828	Presence of other vascular implants and grafts	DX	CVD	Device & Technology Use	1	CVD	Other Cardiac	TD07
02H40JZ	Insertion of Pacemaker Lead into Coronary Vein, Open Approach	PR	CVD	Device & Technology Use	1	CVD	Pacemaker Or Defibrillator	TD08
02H40KZ	Insertion of Defibrillator Lead into Coronary Vein, Open Approach	PR	CVD	Device & Technology Use	1	CVD	Pacemaker Or Defibrillator	TD08
02H43JZ	Insertion of Pacemaker Lead into Coronary Vein, Percutaneous Approach	PR	CVD	Device & Technology Use	1	CVD	Pacemaker Or Defibrillator	TD08
02H44JZ	Insertion of Pacemaker Lead into Coronary Vein, Percutaneous Endoscopic Approach	PR	CVD	Device & Technology Use	1	CVD	Pacemaker Or Defibrillator	TD08
02H44KZ	Insertion of Defibrillator Lead into Coronary Vein, Percutaneous Endoscopic Approach	PR	CVD	Device & Technology Use	1	CVD	Pacemaker Or Defibrillator	TD08
02H60JZ	Insertion of Pacemaker Lead into Right Atrium, Open Approach	PR	CVD	Device & Technology Use	1	CVD	Pacemaker Or Defibrillator	TD08
02H60KZ	Insertion of Defibrillator Lead into Right Atrium, Open Approach	PR	CVD	Device & Technology Use	1	CVD	Pacemaker Or Defibrillator	TD08
02H63JZ	Insertion of Pacemaker Lead into Right Atrium, Percutaneous Approach	PR	CVD	Device & Technology Use	1	CVD	Pacemaker Or Defibrillator	TD08
02H63KZ	Insertion of Defibrillator Lead into Right Atrium, Percutaneous Approach	PR	CVD	Device & Technology Use	1	CVD	Pacemaker Or Defibrillator	TD08
02H63MZ	Insertion of Cardiac Lead into Right Atrium, Percutaneous Approach	PR	CVD	Device & Technology Use	1	CVD	Pacemaker Or Defibrillator	TD08
02H64JZ	Insertion of Pacemaker Lead into Right Atrium, Percutaneous Endoscopic Approach	PR	CVD	Device & Technology Use	1	CVD	Pacemaker Or Defibrillator	TD08
02H64KZ	Insertion of Defibrillator Lead into Right Atrium, Percutaneous Endoscopic Approach	PR	CVD	Device & Technology Use	1	CVD	Pacemaker Or Defibrillator	TD08
02H70JZ	Insertion of Pacemaker Lead into Left Atrium, Open Approach	PR	CVD	Device & Technology Use	1	CVD	Pacemaker Or Defibrillator	TD08
02H73JZ	Insertion of Pacemaker Lead into Left Atrium, Percutaneous Approach	PR	CVD	Device & Technology Use	1	CVD	Pacemaker Or Defibrillator	TD08
02H73KZ	Insertion of Defibrillator Lead into Left Atrium, Percutaneous Approach	PR	CVD	Device & Technology Use	1	CVD	Pacemaker Or Defibrillator	TD08
02H73MZ	Insertion of Cardiac Lead into Left Atrium, Percutaneous Approach	PR	CVD	Device & Technology Use	1	CVD	Pacemaker Or Defibrillator	TD08
02H74KZ	Insertion of Defibrillator Lead into Left Atrium, Percutaneous Endoscopic Approach	PR	CVD	Device & Technology Use	1	CVD	Pacemaker Or Defibrillator	TD08
02HK0JZ	Insertion of Pacemaker Lead into Right Ventricle, Open Approach	PR	CVD	Device & Technology Use	1	CVD	Pacemaker Or Defibrillator	TD08
02HK0KZ	Insertion of Defibrillator Lead into Right Ventricle, Open Approach	PR	CVD	Device & Technology Use	1	CVD	Pacemaker Or Defibrillator	TD08
02HK3JZ	Insertion of Pacemaker Lead into Right Ventricle, Percutaneous Approach	PR	CVD	Device & Technology Use	1	CVD	Pacemaker Or Defibrillator	TD08
02HK3KZ	Insertion of Defibrillator Lead into Right Ventricle, Percutaneous Approach	PR	CVD	Device & Technology Use	1	CVD	Pacemaker Or Defibrillator	TD08
02HK3MZ	Insertion of Cardiac Lead into Right Ventricle, Percutaneous Approach	PR	CVD	Device & Technology Use	1	CVD	Pacemaker Or Defibrillator	TD08
02HK4JZ	Insertion of Pacemaker Lead into Right Ventricle, Percutaneous Endoscopic Approach	PR	CVD	Device & Technology Use	1	CVD	Pacemaker Or Defibrillator	TD08
02HK4KZ	Insertion of Defibrillator Lead into Right Ventricle, Percutaneous Endoscopic Approach	PR	CVD	Device & Technology Use	1	CVD	Pacemaker Or Defibrillator	TD08
02HL0JZ	Insertion of Pacemaker Lead into Left Ventricle, Open Approach	PR	CVD	Device & Technology Use	1	CVD	Pacemaker Or Defibrillator	TD08
02HL0KZ	Insertion of Defibrillator Lead into Left Ventricle, Open Approach	PR	CVD	Device & Technology Use	1	CVD	Pacemaker Or Defibrillator	TD08
02HL0MZ	Insertion of Cardiac Lead into Left Ventricle, Open Approach	PR	CVD	Device & Technology Use	1	CVD	Pacemaker Or Defibrillator	TD08
02HL3JZ	Insertion of Pacemaker Lead into Left Ventricle, Percutaneous Approach	PR	CVD	Device & Technology Use	1	CVD	Pacemaker Or Defibrillator	TD08
02HL3KZ	Insertion of Defibrillator Lead into Left Ventricle, Percutaneous Approach	PR	CVD	Device & Technology Use	1	CVD	Pacemaker Or Defibrillator	TD08
02HL3MZ	Insertion of Cardiac Lead into Left Ventricle, Percutaneous Approach	PR	CVD	Device & Technology Use	1	CVD	Pacemaker Or Defibrillator	TD08
02HL4JZ	Insertion of Pacemaker Lead into Left Ventricle, Percutaneous Endoscopic Approach	PR	CVD	Device & Technology Use	1	CVD	Pacemaker Or Defibrillator	TD08
02HL4KZ	Insertion of Defibrillator Lead into Left Ventricle, Percutaneous Endoscopic Approach	PR	CVD	Device & Technology Use	1	CVD	Pacemaker Or Defibrillator	TD08
02HL4MZ	Insertion of Cardiac Lead into Left Ventricle, Percutaneous Endoscopic Approach	PR	CVD	Device & Technology Use	1	CVD	Pacemaker Or Defibrillator	TD08
02HN0JZ	Insertion of Pacemaker Lead into Pericardium, Open Approach	PR	CVD	Device & Technology Use	1	CVD	Pacemaker Or Defibrillator	TD08
02HN0KZ	Insertion of Defibrillator Lead into Pericardium, Open Approach	PR	CVD	Device & Technology Use	1	CVD	Pacemaker Or Defibrillator	TD08
02HN0MZ	Insertion of Cardiac Lead into Pericardium, Open Approach	PR	CVD	Device & Technology Use	1	CVD	Pacemaker Or Defibrillator	TD08
02HN3JZ	Insertion of Pacemaker Lead into Pericardium, Percutaneous Approach	PR	CVD	Device & Technology Use	1	CVD	Pacemaker Or Defibrillator	TD08
02HN3KZ	Insertion of Defibrillator Lead into Pericardium, Percutaneous Approach	PR	CVD	Device & Technology Use	1	CVD	Pacemaker Or Defibrillator	TD08
02HN3MZ	Insertion of Cardiac Lead into Pericardium, Percutaneous Approach	PR	CVD	Device & Technology Use	1	CVD	Pacemaker Or Defibrillator	TD08
02HN4JZ	Insertion of Pacemaker Lead into Pericardium, Percutaneous Endoscopic Approach	PR	CVD	Device & Technology Use	1	CVD	Pacemaker Or Defibrillator	TD08
02HN4KZ	Insertion of Defibrillator Lead into Pericardium, Percutaneous Endoscopic Approach	PR	CVD	Device & Technology Use	1	CVD	Pacemaker Or Defibrillator	TD08
02HN4MZ	Insertion of Cardiac Lead into Pericardium, Percutaneous Endoscopic Approach	PR	CVD	Device & Technology Use	1	CVD	Pacemaker Or Defibrillator	TD08
0JH605Z	Insertion of Pacemaker, Single Chamber Rate Responsive into Chest Subcutaneous Tissue and Fascia, Open Approach	PR	CVD	Device & Technology Use	1	CVD	Pacemaker Or Defibrillator	TD08
0JH606Z	Insertion of Pacemaker, Dual Chamber into Chest Subcutaneous Tissue and Fascia, Open Approach	PR	CVD	Device & Technology Use	1	CVD	Pacemaker Or Defibrillator	TD08
0JH607Z	Insertion of Cardiac Resynchronization Pacemaker Pulse Generator into Chest Subcutaneous Tissue and Fascia, Open Approach	PR	CVD	Device & Technology Use	1	CVD	Pacemaker Or Defibrillator	TD08
0JH608Z	Insertion of Defibrillator Generator into Chest Subcutaneous Tissue and Fascia, Open Approach	PR	CVD	Device & Technology Use	1	CVD	Pacemaker Or Defibrillator	TD08
0JH609Z	Insertion of Cardiac Resynchronization Defibrillator Pulse Generator into Chest Subcutaneous Tissue and Fascia, Open Approach	PR	CVD	Device & Technology Use	1	CVD	Pacemaker Or Defibrillator	TD08
0JH60AZ	Insertion of Contractility Modulation Device into Chest Subcutaneous Tissue and Fascia, Open Approach	PR	CVD	Device & Technology Use	1	CVD	Pacemaker Or Defibrillator	TD08
0JH60PZ	Insertion of Cardiac Rhythm Related Device into Chest Subcutaneous Tissue and Fascia, Open Approach	PR	CVD	Device & Technology Use	1	CVD	Pacemaker Or Defibrillator	TD08
0JH635Z	Insertion of Pacemaker, Single Chamber Rate Responsive into Chest Subcutaneous Tissue and Fascia, Percutaneous Approach	PR	CVD	Device & Technology Use	1	CVD	Pacemaker Or Defibrillator	TD08
0JH636Z	Insertion of Pacemaker, Dual Chamber into Chest Subcutaneous Tissue and Fascia, Percutaneous Approach	PR	CVD	Device & Technology Use	1	CVD	Pacemaker Or Defibrillator	TD08
0JH637Z	Insertion of Cardiac Resynchronization Pacemaker Pulse Generator into Chest Subcutaneous Tissue and Fascia, Percutaneous Approach	PR	CVD	Device & Technology Use	1	CVD	Pacemaker Or Defibrillator	TD08
0JH638Z	Insertion of Defibrillator Generator into Chest Subcutaneous Tissue and Fascia, Percutaneous Approach	PR	CVD	Device & Technology Use	1	CVD	Pacemaker Or Defibrillator	TD08
0JH639Z	Insertion of Cardiac Resynchronization Defibrillator Pulse Generator into Chest Subcutaneous Tissue and Fascia, Percutaneous Approach	PR	CVD	Device & Technology Use	1	CVD	Pacemaker Or Defibrillator	TD08
0JH63AZ	Insertion of Contractility Modulation Device into Chest Subcutaneous Tissue and Fascia, Percutaneous Approach	PR	CVD	Device & Technology Use	1	CVD	Pacemaker Or Defibrillator	TD08
0JH63PZ	Insertion of Cardiac Rhythm Related Device into Chest Subcutaneous Tissue and Fascia, Percutaneous Approach	PR	CVD	Device & Technology Use	1	CVD	Pacemaker Or Defibrillator	TD08
0JH805Z	Insertion of Pacemaker, Single Chamber Rate Responsive into Abdomen Subcutaneous Tissue and Fascia, Open Approach	PR	CVD	Device & Technology Use	1	CVD	Pacemaker Or Defibrillator	TD08
0JH806Z	Insertion of Pacemaker, Dual Chamber into Abdomen Subcutaneous Tissue and Fascia, Open Approach	PR	CVD	Device & Technology Use	1	CVD	Pacemaker Or Defibrillator	TD08
0JH807Z	Insertion of Cardiac Resynchronization Pacemaker Pulse Generator into Abdomen Subcutaneous Tissue and Fascia, Open Approach	PR	CVD	Device & Technology Use	1	CVD	Pacemaker Or Defibrillator	TD08
0JH808Z	Insertion of Defibrillator Generator into Abdomen Subcutaneous Tissue and Fascia, Open Approach	PR	CVD	Device & Technology Use	1	CVD	Pacemaker Or Defibrillator	TD08
0JH809Z	Insertion of Cardiac Resynchronization Defibrillator Pulse Generator into Abdomen Subcutaneous Tissue and Fascia, Open Approach	PR	CVD	Device & Technology Use	1	CVD	Pacemaker Or Defibrillator	TD08
0JH80AZ	Insertion of Contractility Modulation Device into Abdomen Subcutaneous Tissue and Fascia, Open Approach	PR	CVD	Device & Technology Use	1	CVD	Pacemaker Or Defibrillator	TD08
0JH80PZ	Insertion of Cardiac Rhythm Related Device into Abdomen Subcutaneous Tissue and Fascia, Open Approach	PR	CVD	Device & Technology Use	1	CVD	Pacemaker Or Defibrillator	TD08
0JH835Z	Insertion of Pacemaker, Single Chamber Rate Responsive into Abdomen Subcutaneous Tissue and Fascia, Percutaneous Approach	PR	CVD	Device & Technology Use	1	CVD	Pacemaker Or Defibrillator	TD08
0JH836Z	Insertion of Pacemaker, Dual Chamber into Abdomen Subcutaneous Tissue and Fascia, Percutaneous Approach	PR	CVD	Device & Technology Use	1	CVD	Pacemaker Or Defibrillator	TD08
0JH837Z	Insertion of Cardiac Resynchronization Pacemaker Pulse Generator into Abdomen Subcutaneous Tissue and Fascia, Percutaneous Approach	PR	CVD	Device & Technology Use	1	CVD	Pacemaker Or Defibrillator	TD08
0JH838Z	Insertion of Defibrillator Generator into Abdomen Subcutaneous Tissue and Fascia, Percutaneous Approach	PR	CVD	Device & Technology Use	1	CVD	Pacemaker Or Defibrillator	TD08
0JH839Z	Insertion of Cardiac Resynchronization Defibrillator Pulse Generator into Abdomen Subcutaneous Tissue and Fascia, Percutaneous Approach	PR	CVD	Device & Technology Use	1	CVD	Pacemaker Or Defibrillator	TD08
0JH83AZ	Insertion of Contractility Modulation Device into Abdomen Subcutaneous Tissue and Fascia, Percutaneous Approach	PR	CVD	Device & Technology Use	1	CVD	Pacemaker Or Defibrillator	TD08
0JH83PZ	Insertion of Cardiac Rhythm Related Device into Abdomen Subcutaneous Tissue and Fascia, Percutaneous Approach	PR	CVD	Device & Technology Use	1	CVD	Pacemaker Or Defibrillator	TD08
0JWT0PZ	Revision of Cardiac Rhythm Related Device in Trunk Subcutaneous Tissue and Fascia, Open Approach	PR	CVD	Device & Technology Use	1	CVD	Pacemaker Or Defibrillator	TD08
0JWT3PZ	Revision of Cardiac Rhythm Related Device in Trunk Subcutaneous Tissue and Fascia, Percutaneous Approach	PR	CVD	Device & Technology Use	1	CVD	Pacemaker Or Defibrillator	TD08
4B02XSZ	Measurement of Cardiac Pacemaker, External Approach	PR	CVD	Device & Technology Use	1	CVD	Pacemaker Or Defibrillator	TD08
4B02XTZ	Measurement of Cardiac Defibrillator, External Approach	PR	CVD	Device & Technology Use	1	CVD	Pacemaker Or Defibrillator	TD08
T82110A	Breakdown (mechanical) of cardiac electrode, initial encounter	DX	CVD	Device & Technology Use	1	CVD	Pacemaker Or Defibrillator	TD08
T82111A	Breakdown (mechanical) of cardiac pulse generator (battery), initial encounter	DX	CVD	Device & Technology Use	1	CVD	Pacemaker Or Defibrillator	TD08
T82118A	Breakdown (mechanical) of other cardiac electronic device, initial encounter	DX	CVD	Device & Technology Use	1	CVD	Pacemaker Or Defibrillator	TD08
T82119A	Breakdown (mechanical) of unspecified cardiac electronic device, initial encounter	DX	CVD	Device & Technology Use	1	CVD	Pacemaker Or Defibrillator	TD08
T82120A	Displacement of cardiac electrode, initial encounter	DX	CVD	Device & Technology Use	1	CVD	Pacemaker Or Defibrillator	TD08
T82121A	Displacement of cardiac pulse generator (battery), initial encounter	DX	CVD	Device & Technology Use	1	CVD	Pacemaker Or Defibrillator	TD08
T82128A	Displacement of other cardiac electronic device, initial encounter	DX	CVD	Device & Technology Use	1	CVD	Pacemaker Or Defibrillator	TD08
T82129A	Displacement of unspecified cardiac electronic device, initial encounter	DX	CVD	Device & Technology Use	1	CVD	Pacemaker Or Defibrillator	TD08
T82190A	Other mechanical complication of cardiac electrode, initial encounter	DX	CVD	Device & Technology Use	1	CVD	Pacemaker Or Defibrillator	TD08
T82191A	Other mechanical complication of cardiac pulse generator (battery), initial encounter	DX	CVD	Device & Technology Use	1	CVD	Pacemaker Or Defibrillator	TD08
T82198A	Other mechanical complication of other cardiac electronic device, initial encounter	DX	CVD	Device & Technology Use	1	CVD	Pacemaker Or Defibrillator	TD08
T82199A	Other mechanical complication of unspecified cardiac electronic device, initial encounter	DX	CVD	Device & Technology Use	1	CVD	Pacemaker Or Defibrillator	TD08
Z45010	Encounter for checking and testing of cardiac pacemaker pulse generator	DX	CVD	Device & Technology Use	1	CVD	Pacemaker Or Defibrillator	TD08
Z45018	Encounter for adjustment and management of other part of cardiac pacemaker	DX	CVD	Device & Technology Use	1	CVD	Pacemaker Or Defibrillator	TD08
Z4502	Encounter for adjustment and management of automatic implantable cardiac defibrillator	DX	CVD	Device & Technology Use	1	CVD	Pacemaker Or Defibrillator	TD08
Z95810	Presence of automatic (implantable) cardiac defibrillator	DX	CVD	Device & Technology Use	1	CVD	Pacemaker Or Defibrillator	TD08
0JH604Z	Insertion of Pacemaker, Single Chamber into Chest Subcutaneous Tissue and Fascia, Open Approach	PR	Respiratory	Device & Technology Use	1	CVD	Pacemaker Or Defibrillator	TD08
0JH634Z	Insertion of Pacemaker, Single Chamber into Chest Subcutaneous Tissue and Fascia, Percutaneous Approach	PR	Respiratory	Device & Technology Use	1	CVD	Pacemaker Or Defibrillator	TD08
0JH804Z	Insertion of Pacemaker, Single Chamber into Abdomen Subcutaneous Tissue and Fascia, Open Approach	PR	Respiratory	Device & Technology Use	1	CVD	Pacemaker Or Defibrillator	TD08
0JH834Z	Insertion of Pacemaker, Single Chamber into Abdomen Subcutaneous Tissue and Fascia, Percutaneous Approach	PR	Respiratory	Device & Technology Use	1	CVD	Pacemaker Or Defibrillator	TD08
03HK0MZ	Insertion of Stimulator Lead into Right Internal Carotid Artery, Open Approach	PR	CVD	Device & Technology Use	1	CVD	Stimulator Chest	TD09
03HK3MZ	Insertion of Stimulator Lead into Right Internal Carotid Artery, Percutaneous Approach	PR	CVD	Device & Technology Use	1	CVD	Stimulator Chest	TD09
03HK4MZ	Insertion of Stimulator Lead into Right Internal Carotid Artery, Percutaneous Endoscopic Approach	PR	CVD	Device & Technology Use	1	CVD	Stimulator Chest	TD09
03HL0MZ	Insertion of Stimulator Lead into Left Internal Carotid Artery, Open Approach	PR	CVD	Device & Technology Use	1	CVD	Stimulator Chest	TD09
03HL3MZ	Insertion of Stimulator Lead into Left Internal Carotid Artery, Percutaneous Approach	PR	CVD	Device & Technology Use	1	CVD	Stimulator Chest	TD09
03HL4MZ	Insertion of Stimulator Lead into Left Internal Carotid Artery, Percutaneous Endoscopic Approach	PR	CVD	Device & Technology Use	1	CVD	Stimulator Chest	TD09
03WY0MZ	Revision of Stimulator Lead in Upper Artery, Open Approach	PR	CVD	Device & Technology Use	1	CVD	Stimulator Chest	TD09
03WY3MZ	Revision of Stimulator Lead in Upper Artery, Percutaneous Approach	PR	CVD	Device & Technology Use	1	CVD	Stimulator Chest	TD09
03WY4MZ	Revision of Stimulator Lead in Upper Artery, Percutaneous Endoscopic Approach	PR	CVD	Device & Technology Use	1	CVD	Stimulator Chest	TD09
0D11074	Bypass Upper Esophagus to Cutaneous with Autologous Tissue Substitute, Open Approach	PR	GI	Device & Technology Use	1	GI	Bypass Esophageal	TD10
0D110J4	Bypass Upper Esophagus to Cutaneous with Synthetic Substitute, Open Approach	PR	GI	Device & Technology Use	1	GI	Bypass Esophageal	TD10
0D110K4	Bypass Upper Esophagus to Cutaneous with Nonautologous Tissue Substitute, Open Approach	PR	GI	Device & Technology Use	1	GI	Bypass Esophageal	TD10
0D110Z4	Bypass Upper Esophagus to Cutaneous, Open Approach	PR	GI	Device & Technology Use	1	GI	Bypass Esophageal	TD10
0D113J4	Bypass Upper Esophagus to Cutaneous with Synthetic Substitute, Percutaneous Approach	PR	GI	Device & Technology Use	1	GI	Bypass Esophageal	TD10
0D11474	Bypass Upper Esophagus to Cutaneous with Autologous Tissue Substitute, Percutaneous Endoscopic Approach	PR	GI	Device & Technology Use	1	GI	Bypass Esophageal	TD10
0D114J4	Bypass Upper Esophagus to Cutaneous with Synthetic Substitute, Percutaneous Endoscopic Approach	PR	GI	Device & Technology Use	1	GI	Bypass Esophageal	TD10
0D114K4	Bypass Upper Esophagus to Cutaneous with Nonautologous Tissue Substitute, Percutaneous Endoscopic Approach	PR	GI	Device & Technology Use	1	GI	Bypass Esophageal	TD10
0D114Z4	Bypass Upper Esophagus to Cutaneous, Percutaneous Endoscopic Approach	PR	GI	Device & Technology Use	1	GI	Bypass Esophageal	TD10
0D15074	Bypass Esophagus to Cutaneous with Autologous Tissue Substitute, Open Approach	PR	GI	Device & Technology Use	1	GI	Bypass Esophageal	TD10
0D150J4	Bypass Esophagus to Cutaneous with Synthetic Substitute, Open Approach	PR	GI	Device & Technology Use	1	GI	Bypass Esophageal	TD10
0D150K4	Bypass Esophagus to Cutaneous with Nonautologous Tissue Substitute, Open Approach	PR	GI	Device & Technology Use	1	GI	Bypass Esophageal	TD10
0D150Z4	Bypass Esophagus to Cutaneous, Open Approach	PR	GI	Device & Technology Use	1	GI	Bypass Esophageal	TD10
0D153J4	Bypass Esophagus to Cutaneous with Synthetic Substitute, Percutaneous Approach	PR	GI	Device & Technology Use	1	GI	Bypass Esophageal	TD10
0D15474	Bypass Esophagus to Cutaneous with Autologous Tissue Substitute, Percutaneous Endoscopic Approach	PR	GI	Device & Technology Use	1	GI	Bypass Esophageal	TD10
0D154J4	Bypass Esophagus to Cutaneous with Synthetic Substitute, Percutaneous Endoscopic Approach	PR	GI	Device & Technology Use	1	GI	Bypass Esophageal	TD10
0D154K4	Bypass Esophagus to Cutaneous with Nonautologous Tissue Substitute, Percutaneous Endoscopic Approach	PR	GI	Device & Technology Use	1	GI	Bypass Esophageal	TD10
0D154Z4	Bypass Esophagus to Cutaneous, Percutaneous Endoscopic Approach	PR	GI	Device & Technology Use	1	GI	Bypass Esophageal	TD10
0D160J9	Bypass Stomach to Duodenum with Synthetic Substitute, Open Approach	PR	GI	Device & Technology Use	1	GI	Bypass Stomach	TD11
0D160JA	Bypass Stomach to Jejunum with Synthetic Substitute, Open Approach	PR	GI	Device & Technology Use	1	GI	Bypass Stomach	TD11
0D160K9	Bypass Stomach to Duodenum with Nonautologous Tissue Substitute, Open Approach	PR	GI	Device & Technology Use	1	GI	Bypass Stomach	TD11
0D160KA	Bypass Stomach to Jejunum with Nonautologous Tissue Substitute, Open Approach	PR	GI	Device & Technology Use	1	GI	Bypass Stomach	TD11
0D164J9	Bypass Stomach to Duodenum with Synthetic Substitute, Percutaneous Endoscopic Approach	PR	GI	Device & Technology Use	1	GI	Bypass Stomach	TD11
0D164JA	Bypass Stomach to Jejunum with Synthetic Substitute, Percutaneous Endoscopic Approach	PR	GI	Device & Technology Use	1	GI	Bypass Stomach	TD11
0D164K9	Bypass Stomach to Duodenum with Nonautologous Tissue Substitute, Percutaneous Endoscopic Approach	PR	GI	Device & Technology Use	1	GI	Bypass Stomach	TD11
0D164KA	Bypass Stomach to Jejunum with Nonautologous Tissue Substitute, Percutaneous Endoscopic Approach	PR	GI	Device & Technology Use	1	GI	Bypass Stomach	TD11
0D168J9	Bypass Stomach to Duodenum with Synthetic Substitute, Via Natural or Artificial Opening Endoscopic	PR	GI	Device & Technology Use	1	GI	Bypass Stomach	TD11
0D168JA	Bypass Stomach to Jejunum with Synthetic Substitute, Via Natural or Artificial Opening Endoscopic	PR	GI	Device & Technology Use	1	GI	Bypass Stomach	TD11
0D168K9	Bypass Stomach to Duodenum with Nonautologous Tissue Substitute, Via Natural or Artificial Opening Endoscopic	PR	GI	Device & Technology Use	1	GI	Bypass Stomach	TD11
0D168KA	Bypass Stomach to Jejunum with Nonautologous Tissue Substitute, Via Natural or Artificial Opening Endoscopic	PR	GI	Device & Technology Use	1	GI	Bypass Stomach	TD11
0D1H0Z4	Bypass Cecum to Cutaneous, Open Approach	PR	GI	Device & Technology Use	1	GI	Cecostomy	TD12
0D1H4Z4	Bypass Cecum to Cutaneous, Percutaneous Endoscopic Approach	PR	GI	Device & Technology Use	1	GI	Cecostomy	TD12
0D1H8Z4	Bypass Cecum to Cutaneous, Via Natural or Artificial Opening Endoscopic	PR	GI	Device & Technology Use	1	GI	Cecostomy	TD12
0D787ZZ	Dilation of Small Intestine, Via Natural or Artificial Opening	PR	GI	Device & Technology Use	1	GI	Dilation GI	TD13
0D7E7ZZ	Dilation of Large Intestine, Via Natural or Artificial Opening	PR	GI	Device & Technology Use	1	GI	Dilation GI	TD13
0D20X0Z	Change Drainage Device in Upper Intestinal Tract, External Approach	PR	GI	Device & Technology Use	1	GI	Drain Gastrointestinal	TD14
0DH50DZ	Insertion of Intraluminal Device into Esophagus, Open Approach	PR	GI	Device & Technology Use	1	GI	Esophageal Device	TD15
0DH54DZ	Insertion of Intraluminal Device into Esophagus, Percutaneous Endoscopic Approach	PR	GI	Device & Technology Use	1	GI	Esophageal Device	TD15
0DH54UZ	Insertion of Feeding Device into Esophagus, Percutaneous Endoscopic Approach	PR	GI	Device & Technology Use	1	GI	Esophageal Device	TD15
0DH57DZ	Insertion of Intraluminal Device into Esophagus, Via Natural or Artificial Opening	PR	GI	Device & Technology Use	1	GI	Esophageal Device	TD15
0DH58DZ	Insertion of Intraluminal Device into Esophagus, Via Natural or Artificial Opening Endoscopic	PR	GI	Device & Technology Use	1	GI	Esophageal Device	TD15
0DH50UZ	Insertion of Feeding Device into Esophagus, Open Approach	PR	GI	Device & Technology Use	1	GI	Feeding Device Esophageal	TD16
0DH53DZ	Insertion of Intraluminal Device into Esophagus, Percutaneous Approach	PR	GI	Device & Technology Use	1	GI	Feeding Device Esophageal	TD16
0DH53UZ	Insertion of Feeding Device into Esophagus, Percutaneous Approach	PR	GI	Device & Technology Use	1	GI	Feeding Device Esophageal	TD16
0DH57UZ	Insertion of Feeding Device into Esophagus, Via Natural or Artificial Opening	PR	GI	Device & Technology Use	1	GI	Feeding Device Esophageal	TD16
0DH58UZ	Insertion of Feeding Device into Esophagus, Via Natural or Artificial Opening Endoscopic	PR	GI	Device & Technology Use	1	GI	Feeding Device Esophageal	TD16
0DHA3UZ	Insertion of Feeding Device into Jejunum, Percutaneous Approach	PR	GI	Device & Technology Use	1	GI	Feeding Device Gastrojejunostomy	TD17
0DHA4UZ	Insertion of Feeding Device into Jejunum, Percutaneous Endoscopic Approach	PR	GI	Device & Technology Use	1	GI	Feeding Device Gastrojejunostomy	TD17
0DHA8UZ	Insertion of Feeding Device into Jejunum, Via Natural or Artificial Opening Endoscopic	PR	GI	Device & Technology Use	1	GI	Feeding Device Gastrojejunostomy	TD17
Z950	Mechanical complication of gastrostomy	DX	CVD	Device & Technology Use	1	GI	Feeding Device Gastrostomy	TD18
Z952	Other gastrostomy complications	DX	CVD	Device & Technology Use	1	GI	Feeding Device Gastrostomy	TD18
0D16074	Bypass Stomach to Cutaneous with Autologous Tissue Substitute, Open Approach	PR	GI	Device & Technology Use	1	GI	Feeding Device Gastrostomy	TD18
0D160J4	Bypass Stomach to Cutaneous with Synthetic Substitute, Open Approach	PR	GI	Device & Technology Use	1	GI	Feeding Device Gastrostomy	TD18
0D160K4	Bypass Stomach to Cutaneous with Nonautologous Tissue Substitute, Open Approach	PR	GI	Device & Technology Use	1	GI	Feeding Device Gastrostomy	TD18
0D160Z4	Bypass Stomach to Cutaneous, Open Approach	PR	GI	Device & Technology Use	1	GI	Feeding Device Gastrostomy	TD18
0D163J4	Bypass Stomach to Cutaneous with Synthetic Substitute, Percutaneous Approach	PR	GI	Device & Technology Use	1	GI	Feeding Device Gastrostomy	TD18
0D16474	Bypass Stomach to Cutaneous with Autologous Tissue Substitute, Percutaneous Endoscopic Approach	PR	GI	Device & Technology Use	1	GI	Feeding Device Gastrostomy	TD18
0D164J4	Bypass Stomach to Cutaneous with Synthetic Substitute, Percutaneous Endoscopic Approach	PR	GI	Device & Technology Use	1	GI	Feeding Device Gastrostomy	TD18
0D164K4	Bypass Stomach to Cutaneous with Nonautologous Tissue Substitute, Percutaneous Endoscopic Approach	PR	GI	Device & Technology Use	1	GI	Feeding Device Gastrostomy	TD18
0D164Z4	Bypass Stomach to Cutaneous, Percutaneous Endoscopic Approach	PR	GI	Device & Technology Use	1	GI	Feeding Device Gastrostomy	TD18
0D16874	Bypass Stomach to Cutaneous with Autologous Tissue Substitute, Via Natural or Artificial Opening Endoscopic	PR	GI	Device & Technology Use	1	GI	Feeding Device Gastrostomy	TD18
0D168J4	Bypass Stomach to Cutaneous with Synthetic Substitute, Via Natural or Artificial Opening Endoscopic	PR	GI	Device & Technology Use	1	GI	Feeding Device Gastrostomy	TD18
0D168K4	Bypass Stomach to Cutaneous with Nonautologous Tissue Substitute, Via Natural or Artificial Opening Endoscopic	PR	GI	Device & Technology Use	1	GI	Feeding Device Gastrostomy	TD18
0D168Z4	Bypass Stomach to Cutaneous, Via Natural or Artificial Opening Endoscopic	PR	GI	Device & Technology Use	1	GI	Feeding Device Gastrostomy	TD18
0DH63UZ	Insertion of Feeding Device into Stomach, Percutaneous Approach	PR	GI	Device & Technology Use	1	GI	Feeding Device Gastrostomy	TD18
0DH64UZ	Insertion of Feeding Device into Stomach, Percutaneous Endoscopic Approach	PR	GI	Device & Technology Use	1	GI	Feeding Device Gastrostomy	TD18
0DW04UZ	Revision of Feeding Device in Upper Intestinal Tract, Percutaneous Endoscopic Approach	PR	GI	Device & Technology Use	1	GI	Feeding Device Gastrostomy	TD18
0DW08UZ	Revision of Feeding Device in Upper Intestinal Tract, Via Natural or Artificial Opening Endoscopic	PR	GI	Device & Technology Use	1	GI	Feeding Device Gastrostomy	TD18
K9420	Status of other artificial opening of gastrointestinal tract	DX	GI	Device & Technology Use	1	GI	Feeding Device Gastrostomy	TD18
K9421	Gastrostomy hemorrhage	DX	GI	Device & Technology Use	1	GI	Feeding Device Gastrostomy	TD18
K9422	Gastrostomy infection	DX	GI	Device & Technology Use	1	GI	Feeding Device Gastrostomy	TD18
K9423	Gastrostomy malfunction	DX	GI	Device & Technology Use	1	GI	Feeding Device Gastrostomy	TD18
K9429	Other complications of gastrostomy	DX	GI	Device & Technology Use	1	GI	Feeding Device Gastrostomy	TD18
Z431	Encounter for attention to gastrostomy	DX	GI	Device & Technology Use	1	GI	Feeding Device Gastrostomy	TD18
Z931	Gastrostomy status	DX	GI	Device & Technology Use	1	GI	Feeding Device Gastrostomy	TD18
0D20XUZ	Change Feeding Device in Upper Intestinal Tract, External Approach	PR	GI	Device & Technology Use	1	GI	Feeding Device Gastrostomy	TD18
Z4651	Encounter for fitting and adjustment of gastric lap band	DX	GI	Device & Technology Use	1	GI	Gastric Band	TD19
3E1G78Z	Irrigation of Upper GI using Irrigating Substance, Via Natural or Artificial Opening	PR	GI	Device & Technology Use	1	GI	Irrigation Gastrointestinal	TD20
3E1H78Z	Irrigation of Lower GI using Irrigating Substance, Via Natural or Artificial Opening	PR	GI	Device & Technology Use	1	GI	Irrigation Gastrointestinal	TD20
0D1B0Z4	Bypass Ileum to Cutaneous, Open Approach	PR	GI	Device & Technology Use	1	GI	Ostomy (Ileostomy Or Colostomy)	TD21
0D1B4Z4	Bypass Ileum to Cutaneous, Percutaneous Endoscopic Approach	PR	GI	Device & Technology Use	1	GI	Ostomy (Ileostomy Or Colostomy)	TD21
0D1B8Z4	Bypass Ileum to Cutaneous, Via Natural or Artificial Opening Endoscopic	PR	GI	Device & Technology Use	1	GI	Ostomy (Ileostomy Or Colostomy)	TD21
0D1K0Z4	Bypass Ascending Colon to Cutaneous, Open Approach	PR	GI	Device & Technology Use	1	GI	Ostomy (Ileostomy Or Colostomy)	TD21
0D1K4Z4	Bypass Ascending Colon to Cutaneous, Percutaneous Endoscopic Approach	PR	GI	Device & Technology Use	1	GI	Ostomy (Ileostomy Or Colostomy)	TD21
0D1K8Z4	Bypass Ascending Colon to Cutaneous, Via Natural or Artificial Opening Endoscopic	PR	GI	Device & Technology Use	1	GI	Ostomy (Ileostomy Or Colostomy)	TD21
0D1L0Z4	Bypass Transverse Colon to Cutaneous, Open Approach	PR	GI	Device & Technology Use	1	GI	Ostomy (Ileostomy Or Colostomy)	TD21
0D1L4Z4	Bypass Transverse Colon to Cutaneous, Percutaneous Endoscopic Approach	PR	GI	Device & Technology Use	1	GI	Ostomy (Ileostomy Or Colostomy)	TD21
0D1L8Z4	Bypass Transverse Colon to Cutaneous, Via Natural or Artificial Opening Endoscopic	PR	GI	Device & Technology Use	1	GI	Ostomy (Ileostomy Or Colostomy)	TD21
0D1N0Z4	Bypass Sigmoid Colon to Cutaneous, Open Approach	PR	GI	Device & Technology Use	1	GI	Ostomy (Ileostomy Or Colostomy)	TD21
0D1N4Z4	Bypass Sigmoid Colon to Cutaneous, Percutaneous Endoscopic Approach	PR	GI	Device & Technology Use	1	GI	Ostomy (Ileostomy Or Colostomy)	TD21
0D1N8Z4	Bypass Sigmoid Colon to Cutaneous, Via Natural or Artificial Opening Endoscopic	PR	GI	Device & Technology Use	1	GI	Ostomy (Ileostomy Or Colostomy)	TD21
0DBB7ZZ	Excision of Ileum, Via Natural or Artificial Opening	PR	GI	Device & Technology Use	1	GI	Ostomy (Ileostomy Or Colostomy)	TD21
0DN87ZZ	Release Small Intestine, Via Natural or Artificial Opening	PR	GI	Device & Technology Use	1	GI	Ostomy (Ileostomy Or Colostomy)	TD21
0DNE7ZZ	Release Large Intestine, Via Natural or Artificial Opening	PR	GI	Device & Technology Use	1	GI	Ostomy (Ileostomy Or Colostomy)	TD21
Z432	Encounter for attention to ileostomy	DX	GI	Device & Technology Use	1	GI	Ostomy (Ileostomy Or Colostomy)	TD21
Z433	Encounter for attention to colostomy	DX	GI	Device & Technology Use	1	GI	Ostomy (Ileostomy Or Colostomy)	TD21
Z434	Encounter for attention to other artificial openings of digestive tract	DX	GI	Device & Technology Use	1	GI	Ostomy (Ileostomy Or Colostomy)	TD21
Z932	Ileostomy status	DX	GI	Device & Technology Use	1	GI	Ostomy (Ileostomy Or Colostomy)	TD21
Z933	Colostomy status	DX	GI	Device & Technology Use	1	GI	Ostomy (Ileostomy Or Colostomy)	TD21
0WQFXZ2	Repair Abdominal Wall, Stoma, External Approach	PR	GI	Device & Technology Use	1	GI	Other Abdominal Stoma Repair	TD22
0D20XYZ	Change Other Device in Upper Intestinal Tract, External Approach	PR	GI	Device & Technology Use	1	GI	Other Gastrointestinal	TD23
Z4659	Encounter for fitting and adjustment of other gastrointestinal appliance and device	DX	GI	Device & Technology Use	1	GI	Other Gastrointestinal	TD23
Z934	Other artificial openings of gastrointestinal tract status	DX	GI	Device & Technology Use	1	GI	Other Gastrointestinal	TD23
0JH83MZ	Insertion of Stimulator Generator into Abdomen Subcutaneous Tissue and Fascia, Percutaneous Approach	PR	CVD	Device & Technology Use	1	GI	Stimulator Abdomen	TD24
0JH80MZ	Insertion of Stimulator Generator into Abdomen Subcutaneous Tissue and Fascia, Open Approach	PR	CVD	Device & Technology Use	1	GI	Stimulator Abdomen	TD24
0JH63VZ	Insertion of Infusion Pump into Chest Subcutaneous Tissue and Fascia, Percutaneous Approach	PR	Metabolic	Device & Technology Use	1	Metabolic	Infusion Pump - Non-Back/Abdomen	TD25
0JHD0VZ	Insertion of Infusion Pump into Right Upper Arm Subcutaneous Tissue and Fascia, Open Approach	PR	Metabolic	Device & Technology Use	1	Metabolic	Infusion Pump - Non-Back/Abdomen	TD25
0JHD3VZ	Insertion of Infusion Pump into Right Upper Arm Subcutaneous Tissue and Fascia, Percutaneous Approach	PR	Metabolic	Device & Technology Use	1	Metabolic	Infusion Pump - Non-Back/Abdomen	TD25
0JHF0VZ	Insertion of Infusion Pump into Left Upper Arm Subcutaneous Tissue and Fascia, Open Approach	PR	Metabolic	Device & Technology Use	1	Metabolic	Infusion Pump - Non-Back/Abdomen	TD25
0JHF3VZ	Insertion of Infusion Pump into Left Upper Arm Subcutaneous Tissue and Fascia, Percutaneous Approach	PR	Metabolic	Device & Technology Use	1	Metabolic	Infusion Pump - Non-Back/Abdomen	TD25
0JHG0VZ	Insertion of Infusion Pump into Right Lower Arm Subcutaneous Tissue and Fascia, Open Approach	PR	Metabolic	Device & Technology Use	1	Metabolic	Infusion Pump - Non-Back/Abdomen	TD25
0JHG3VZ	Insertion of Infusion Pump into Right Lower Arm Subcutaneous Tissue and Fascia, Percutaneous Approach	PR	Metabolic	Device & Technology Use	1	Metabolic	Infusion Pump - Non-Back/Abdomen	TD25
0JHH0VZ	Insertion of Infusion Pump into Left Lower Arm Subcutaneous Tissue and Fascia, Open Approach	PR	Metabolic	Device & Technology Use	1	Metabolic	Infusion Pump - Non-Back/Abdomen	TD25
0JHH3VZ	Insertion of Infusion Pump into Left Lower Arm Subcutaneous Tissue and Fascia, Percutaneous Approach	PR	Metabolic	Device & Technology Use	1	Metabolic	Infusion Pump - Non-Back/Abdomen	TD25
0JHL0VZ	Insertion of Infusion Pump into Right Upper Leg Subcutaneous Tissue and Fascia, Open Approach	PR	Metabolic	Device & Technology Use	1	Metabolic	Infusion Pump - Non-Back/Abdomen	TD25
0JHL3VZ	Insertion of Infusion Pump into Right Upper Leg Subcutaneous Tissue and Fascia, Percutaneous Approach	PR	Metabolic	Device & Technology Use	1	Metabolic	Infusion Pump - Non-Back/Abdomen	TD25
0JHM0VZ	Insertion of Infusion Pump into Left Upper Leg Subcutaneous Tissue and Fascia, Open Approach	PR	Metabolic	Device & Technology Use	1	Metabolic	Infusion Pump - Non-Back/Abdomen	TD25
0JHN0VZ	Insertion of Infusion Pump into Right Lower Leg Subcutaneous Tissue and Fascia, Open Approach	PR	Metabolic	Device & Technology Use	1	Metabolic	Infusion Pump - Non-Back/Abdomen	TD25
0JHN3VZ	Insertion of Infusion Pump into Right Lower Leg Subcutaneous Tissue and Fascia, Percutaneous Approach	PR	Metabolic	Device & Technology Use	1	Metabolic	Infusion Pump - Non-Back/Abdomen	TD25
0JHP0VZ	Insertion of Infusion Pump into Left Lower Leg Subcutaneous Tissue and Fascia, Open Approach	PR	Metabolic	Device & Technology Use	1	Metabolic	Infusion Pump - Non-Back/Abdomen	TD25
0JHP3VZ	Insertion of Infusion Pump into Left Lower Leg Subcutaneous Tissue and Fascia, Percutaneous Approach	PR	Metabolic	Device & Technology Use	1	Metabolic	Infusion Pump - Non-Back/Abdomen	TD25
0JH60VZ	Insertion of Infusion Pump into Chest Subcutaneous Tissue and Fascia, Open Approach	PR	Metabolic	Device & Technology Use	1	Metabolic	Infusion Pump - Non-Back/Abdomen	TD25
0JHM3VZ	Insertion of Infusion Pump into Left Upper Leg Subcutaneous Tissue and Fascia, Percutaneous Approach	PR	Metabolic	Device & Technology Use	1	Metabolic	Infusion Pump - Non-Back/Abdomen	TD25
05HY33Z	Insertion of Infusion Device into Upper Vein, Percutaneous Approach	PR	Renal	Device & Technology Use	1	Metabolic	Infusion Pump - Non-Back/Abdomen	TD25
0JH80VZ	Insertion of Infusion Pump into Abdomen Subcutaneous Tissue and Fascia, Open Approach	PR	Metabolic	Device & Technology Use	1	Metabolic	Infusion Pump Abdomen	TD26
0JH83VZ	Insertion of Infusion Pump into Abdomen Subcutaneous Tissue and Fascia, Percutaneous Approach	PR	Metabolic	Device & Technology Use	1	Metabolic	Infusion Pump Abdomen	TD26
0JHT0VZ	Insertion of Infusion Pump into Trunk Subcutaneous Tissue and Fascia, Open Approach	PR	Metabolic	Device & Technology Use	1	Metabolic	Infusion Pump Abdomen	TD26
0JHT3VZ	Insertion of Infusion Pump into Trunk Subcutaneous Tissue and Fascia, Percutaneous Approach	PR	Metabolic	Device & Technology Use	1	Metabolic	Infusion Pump Abdomen	TD26
0JH70VZ	Insertion of Infusion Pump into Back Subcutaneous Tissue and Fascia, Open Approach	PR	Metabolic	Device & Technology Use	1	Metabolic	Infusion Pump Back	TD27
0JH73VZ	Insertion of Infusion Pump into Back Subcutaneous Tissue and Fascia, Percutaneous Approach	PR	Metabolic	Device & Technology Use	1	Metabolic	Infusion Pump Back	TD27
Z4681	Encounter for fitting and adjustment of insulin pump	DX	Metabolic	Device & Technology Use	1	Metabolic	Insulin Pump	TD28
Z9641	Presence of insulin pump (external) (internal)	DX	Metabolic	Device & Technology Use	1	Metabolic	Insulin Pump	TD28
T870X9	Complications of reattached (part of) unspecified upper extremity	DX	Misc	Device & Technology Use	1	Misc	Other Extremity	TD29
T871X9	Complications of reattached (part of) unspecified lower extremity	DX	Misc	Device & Technology Use	1	Misc	Other Extremity	TD29
T872	Complications of other reattached body part	DX	Misc	Device & Technology Use	1	Misc	Other Extremity	TD29
Y831	Surgical operation with implant of artificial internal device as the cause of abnormal reaction of the patient, or of later complication, without mention of misadventure at the time of the procedure	DX	Misc	Device & Technology Use	1	Misc	Other Implanted Device	TD30
Y833	Surgical operation with formation of external stoma as the cause of abnormal reaction of the patient, or of later complication, without mention of misadventure at the time of the procedure	DX	Misc	Device & Technology Use	1	Misc	Other Stoma	TD31
009600Z	Drainage of Cerebral Ventricle with Drainage Device, Open Approach	PR	Neuromusc	Device & Technology Use	1	Neuromusc	Drainage Of Cerebral Ventricle	TD32
009630Z	Drainage of Cerebral Ventricle with Drainage Device, Percutaneous Approach	PR	Neuromusc	Device & Technology Use	1	Neuromusc	Drainage Of Cerebral Ventricle	TD32
009640Z	Drainage of Cerebral Ventricle with Drainage Device, Percutaneous Endoscopic Approach	PR	Neuromusc	Device & Technology Use	1	Neuromusc	Drainage Of Cerebral Ventricle	TD32
T85735A	Infection and inflammatory reaction due to cranial or spinal infusion catheter, initial encounter	DX	Neuromusc	Device & Technology Use	1	Neuromusc	Infusion Pump Cranial or Spinal	TD33
3E1Q38Z	Irrigation of Cranial Cavity and Brain using Irrigating Substance, Percutaneous Approach	PR	Neuromusc	Device & Technology Use	1	Neuromusc	Irrigation Cranial	TD34
3E1Q38X	Irrigation of Cranial Cavity and Brain using Irrigating Substance, Percutaneous Approach, Diagnostic	PR	Neuromusc	Device & Technology Use	1	Neuromusc	Irrigation Cranial	TD34
T85738A	Infection and inflammatory reaction due to other nervous system device, implant or graft, initial encounter	DX	Neuromusc	Device & Technology Use	1	Neuromusc	Other Nervous System Device	TD35
T85810A	Embolism due to nervous system prosthetic devices, implants and grafts, initial encounter	DX	Neuromusc	Device & Technology Use	1	Neuromusc	Other Nervous System Device	TD35
T85820A	Fibrosis due to nervous system prosthetic devices, implants and grafts, initial encounter	DX	Neuromusc	Device & Technology Use	1	Neuromusc	Other Nervous System Device	TD35
T85830A	Hemorrhage due to nervous system prosthetic devices, implants and grafts, initial encounter	DX	Neuromusc	Device & Technology Use	1	Neuromusc	Other Nervous System Device	TD35
T85840A	Pain due to nervous system prosthetic devices, implants and grafts, initial encounter	DX	Neuromusc	Device & Technology Use	1	Neuromusc	Other Nervous System Device	TD35
T85850A	Stenosis due to nervous system prosthetic devices, implants and grafts, initial encounter	DX	Neuromusc	Device & Technology Use	1	Neuromusc	Other Nervous System Device	TD35
T85860A	Thrombosis due to nervous system prosthetic devices, implants and grafts, initial encounter	DX	Neuromusc	Device & Technology Use	1	Neuromusc	Other Nervous System Device	TD35
T85890A	Other specified complication of nervous system prosthetic devices, implants and grafts, initial encounter	DX	Neuromusc	Device & Technology Use	1	Neuromusc	Other Nervous System Device	TD35
Z4549	Encounter for adjustment and management of other implanted nervous system device	DX	Neuromusc	Device & Technology Use	1	Neuromusc	Other Nervous System Device	TD35
0RG0070	Fusion of Occipital-cervical Joint with Autologous Tissue Substitute, Anterior Approach, Anterior Column, Open Approach	PR	Misc	Device & Technology Use	1	Neuromusc	Spinal Fusion	TD36
0RG0071	Fusion of Occipital-cervical Joint with Autologous Tissue Substitute, Posterior Approach, Posterior Column, Open Approach	PR	Misc	Device & Technology Use	1	Neuromusc	Spinal Fusion	TD36
0RG007J	Fusion of Occipital-cervical Joint with Autologous Tissue Substitute, Posterior Approach, Anterior Column, Open Approach	PR	Misc	Device & Technology Use	1	Neuromusc	Spinal Fusion	TD36
0RG00A0	Fusion of Occipital-cervical Joint with Interbody Fusion Device, Anterior Approach, Anterior Column, Open Approach	PR	Misc	Device & Technology Use	1	Neuromusc	Spinal Fusion	TD36
0RG00A1	Fusion of Occipital-cervical Joint with Interbody Fusion Device, Posterior Approach, Posterior Column, Open Approach	PR	Misc	Device & Technology Use	1	Neuromusc	Spinal Fusion	TD36
0RG00AJ	Fusion of Occipital-cervical Joint with Interbody Fusion Device, Posterior Approach, Anterior Column, Open Approach	PR	Misc	Device & Technology Use	1	Neuromusc	Spinal Fusion	TD36
0RG00J0	Fusion of Occipital-cervical Joint with Synthetic Substitute, Anterior Approach, Anterior Column, Open Approach	PR	Misc	Device & Technology Use	1	Neuromusc	Spinal Fusion	TD36
0RG00J1	Fusion of Occipital-cervical Joint with Synthetic Substitute, Posterior Approach, Posterior Column, Open Approach	PR	Misc	Device & Technology Use	1	Neuromusc	Spinal Fusion	TD36
0RG00JJ	Fusion of Occipital-cervical Joint with Synthetic Substitute, Posterior Approach, Anterior Column, Open Approach	PR	Misc	Device & Technology Use	1	Neuromusc	Spinal Fusion	TD36
0RG00K0	Fusion of Occipital-cervical Joint with Nonautologous Tissue Substitute, Anterior Approach, Anterior Column, Open Approach	PR	Misc	Device & Technology Use	1	Neuromusc	Spinal Fusion	TD36
0RG00K1	Fusion of Occipital-cervical Joint with Nonautologous Tissue Substitute, Posterior Approach, Posterior Column, Open Approach	PR	Misc	Device & Technology Use	1	Neuromusc	Spinal Fusion	TD36
0RG00KJ	Fusion of Occipital-cervical Joint with Nonautologous Tissue Substitute, Posterior Approach, Anterior Column, Open Approach	PR	Misc	Device & Technology Use	1	Neuromusc	Spinal Fusion	TD36
0RG00Z0	Fusion of Occipital-cervical Joint, Anterior Approach, Anterior Column, Open Approach	PR	Misc	Device & Technology Use	1	Neuromusc	Spinal Fusion	TD36
0RG00Z1	Fusion of Occipital-cervical Joint, Posterior Approach, Posterior Column, Open Approach	PR	Misc	Device & Technology Use	1	Neuromusc	Spinal Fusion	TD36
0RG00ZJ	Fusion of Occipital-cervical Joint, Posterior Approach, Anterior Column, Open Approach	PR	Misc	Device & Technology Use	1	Neuromusc	Spinal Fusion	TD36
0RG0370	Fusion of Occipital-cervical Joint with Autologous Tissue Substitute, Anterior Approach, Anterior Column, Percutaneous Approach	PR	Misc	Device & Technology Use	1	Neuromusc	Spinal Fusion	TD36
0RG0371	Fusion of Occipital-cervical Joint with Autologous Tissue Substitute, Posterior Approach, Posterior Column, Percutaneous Approach	PR	Misc	Device & Technology Use	1	Neuromusc	Spinal Fusion	TD36
0RG037J	Fusion of Occipital-cervical Joint with Autologous Tissue Substitute, Posterior Approach, Anterior Column, Percutaneous Approach	PR	Misc	Device & Technology Use	1	Neuromusc	Spinal Fusion	TD36
0RG03A0	Fusion of Occipital-cervical Joint with Interbody Fusion Device, Anterior Approach, Anterior Column, Percutaneous Approach	PR	Misc	Device & Technology Use	1	Neuromusc	Spinal Fusion	TD36
0RG03A1	Fusion of Occipital-cervical Joint with Interbody Fusion Device, Posterior Approach, Posterior Column, Percutaneous Approach	PR	Misc	Device & Technology Use	1	Neuromusc	Spinal Fusion	TD36
0RG03AJ	Fusion of Occipital-cervical Joint with Interbody Fusion Device, Posterior Approach, Anterior Column, Percutaneous Approach	PR	Misc	Device & Technology Use	1	Neuromusc	Spinal Fusion	TD36
0RG03J0	Fusion of Occipital-cervical Joint with Synthetic Substitute, Anterior Approach, Anterior Column, Percutaneous Approach	PR	Misc	Device & Technology Use	1	Neuromusc	Spinal Fusion	TD36
0RG03J1	Fusion of Occipital-cervical Joint with Synthetic Substitute, Posterior Approach, Posterior Column, Percutaneous Approach	PR	Misc	Device & Technology Use	1	Neuromusc	Spinal Fusion	TD36
0RG03JJ	Fusion of Occipital-cervical Joint with Synthetic Substitute, Posterior Approach, Anterior Column, Percutaneous Approach	PR	Misc	Device & Technology Use	1	Neuromusc	Spinal Fusion	TD36
0RG03K0	Fusion of Occipital-cervical Joint with Nonautologous Tissue Substitute, Anterior Approach, Anterior Column, Percutaneous Approach	PR	Misc	Device & Technology Use	1	Neuromusc	Spinal Fusion	TD36
0RG03K1	Fusion of Occipital-cervical Joint with Nonautologous Tissue Substitute, Posterior Approach, Posterior Column, Percutaneous Approach	PR	Misc	Device & Technology Use	1	Neuromusc	Spinal Fusion	TD36
0RG03KJ	Fusion of Occipital-cervical Joint with Nonautologous Tissue Substitute, Posterior Approach, Anterior Column, Percutaneous Approach	PR	Misc	Device & Technology Use	1	Neuromusc	Spinal Fusion	TD36
0RG03Z0	Fusion of Occipital-cervical Joint, Anterior Approach, Anterior Column, Percutaneous Approach	PR	Misc	Device & Technology Use	1	Neuromusc	Spinal Fusion	TD36
0RG03Z1	Fusion of Occipital-cervical Joint, Posterior Approach, Posterior Column, Percutaneous Approach	PR	Misc	Device & Technology Use	1	Neuromusc	Spinal Fusion	TD36
0RG03ZJ	Fusion of Occipital-cervical Joint, Posterior Approach, Anterior Column, Percutaneous Approach	PR	Misc	Device & Technology Use	1	Neuromusc	Spinal Fusion	TD36
0RG0470	Fusion of Occipital-cervical Joint with Autologous Tissue Substitute, Anterior Approach, Anterior Column, Percutaneous Endoscopic Approach	PR	Misc	Device & Technology Use	1	Neuromusc	Spinal Fusion	TD36
0RG0471	Fusion of Occipital-cervical Joint with Autologous Tissue Substitute, Posterior Approach, Posterior Column, Percutaneous Endoscopic Approach	PR	Misc	Device & Technology Use	1	Neuromusc	Spinal Fusion	TD36
0RG047J	Fusion of Occipital-cervical Joint with Autologous Tissue Substitute, Posterior Approach, Anterior Column, Percutaneous Endoscopic Approach	PR	Misc	Device & Technology Use	1	Neuromusc	Spinal Fusion	TD36
0RG04A0	Fusion of Occipital-cervical Joint with Interbody Fusion Device, Anterior Approach, Anterior Column, Percutaneous Endoscopic Approach	PR	Misc	Device & Technology Use	1	Neuromusc	Spinal Fusion	TD36
0RG04A1	Fusion of Occipital-cervical Joint with Interbody Fusion Device, Posterior Approach, Posterior Column, Percutaneous Endoscopic Approach	PR	Misc	Device & Technology Use	1	Neuromusc	Spinal Fusion	TD36
0RG04AJ	Fusion of Occipital-cervical Joint with Interbody Fusion Device, Posterior Approach, Anterior Column, Percutaneous Endoscopic Approach	PR	Misc	Device & Technology Use	1	Neuromusc	Spinal Fusion	TD36
0RG04J0	Fusion of Occipital-cervical Joint with Synthetic Substitute, Anterior Approach, Anterior Column, Percutaneous Endoscopic Approach	PR	Misc	Device & Technology Use	1	Neuromusc	Spinal Fusion	TD36
0RG04J1	Fusion of Occipital-cervical Joint with Synthetic Substitute, Posterior Approach, Posterior Column, Percutaneous Endoscopic Approach	PR	Misc	Device & Technology Use	1	Neuromusc	Spinal Fusion	TD36
0RG04JJ	Fusion of Occipital-cervical Joint with Synthetic Substitute, Posterior Approach, Anterior Column, Percutaneous Endoscopic Approach	PR	Misc	Device & Technology Use	1	Neuromusc	Spinal Fusion	TD36
0RG04K0	Fusion of Occipital-cervical Joint with Nonautologous Tissue Substitute, Anterior Approach, Anterior Column, Percutaneous Endoscopic Approach	PR	Misc	Device & Technology Use	1	Neuromusc	Spinal Fusion	TD36
0RG04K1	Fusion of Occipital-cervical Joint with Nonautologous Tissue Substitute, Posterior Approach, Posterior Column, Percutaneous Endoscopic Approach	PR	Misc	Device & Technology Use	1	Neuromusc	Spinal Fusion	TD36
0RG04KJ	Fusion of Occipital-cervical Joint with Nonautologous Tissue Substitute, Posterior Approach, Anterior Column, Percutaneous Endoscopic Approach	PR	Misc	Device & Technology Use	1	Neuromusc	Spinal Fusion	TD36
0RG04Z0	Fusion of Occipital-cervical Joint, Anterior Approach, Anterior Column, Percutaneous Endoscopic Approach	PR	Misc	Device & Technology Use	1	Neuromusc	Spinal Fusion	TD36
0RG04Z1	Fusion of Occipital-cervical Joint, Posterior Approach, Posterior Column, Percutaneous Endoscopic Approach	PR	Misc	Device & Technology Use	1	Neuromusc	Spinal Fusion	TD36
0RG04ZJ	Fusion of Occipital-cervical Joint, Posterior Approach, Anterior Column, Percutaneous Endoscopic Approach	PR	Misc	Device & Technology Use	1	Neuromusc	Spinal Fusion	TD36
0RG1070	Fusion of Cervical Vertebral Joint with Autologous Tissue Substitute, Anterior Approach, Anterior Column, Open Approach	PR	Misc	Device & Technology Use	1	Neuromusc	Spinal Fusion	TD36
0RG1071	Fusion of Cervical Vertebral Joint with Autologous Tissue Substitute, Posterior Approach, Posterior Column, Open Approach	PR	Misc	Device & Technology Use	1	Neuromusc	Spinal Fusion	TD36
0RG107J	Fusion of Cervical Vertebral Joint with Autologous Tissue Substitute, Posterior Approach, Anterior Column, Open Approach	PR	Misc	Device & Technology Use	1	Neuromusc	Spinal Fusion	TD36
0RG10A0	Fusion of Cervical Vertebral Joint with Interbody Fusion Device, Anterior Approach, Anterior Column, Open Approach	PR	Misc	Device & Technology Use	1	Neuromusc	Spinal Fusion	TD36
0RG10A1	Fusion of Cervical Vertebral Joint with Interbody Fusion Device, Posterior Approach, Posterior Column, Open Approach	PR	Misc	Device & Technology Use	1	Neuromusc	Spinal Fusion	TD36
0RG10AJ	Fusion of Cervical Vertebral Joint with Interbody Fusion Device, Posterior Approach, Anterior Column, Open Approach	PR	Misc	Device & Technology Use	1	Neuromusc	Spinal Fusion	TD36
0RG10J0	Fusion of Cervical Vertebral Joint with Synthetic Substitute, Anterior Approach, Anterior Column, Open Approach	PR	Misc	Device & Technology Use	1	Neuromusc	Spinal Fusion	TD36
0RG10J1	Fusion of Cervical Vertebral Joint with Synthetic Substitute, Posterior Approach, Posterior Column, Open Approach	PR	Misc	Device & Technology Use	1	Neuromusc	Spinal Fusion	TD36
0RG10JJ	Fusion of Cervical Vertebral Joint with Synthetic Substitute, Posterior Approach, Anterior Column, Open Approach	PR	Misc	Device & Technology Use	1	Neuromusc	Spinal Fusion	TD36
0RG10K0	Fusion of Cervical Vertebral Joint with Nonautologous Tissue Substitute, Anterior Approach, Anterior Column, Open Approach	PR	Misc	Device & Technology Use	1	Neuromusc	Spinal Fusion	TD36
0RG10K1	Fusion of Cervical Vertebral Joint with Nonautologous Tissue Substitute, Posterior Approach, Posterior Column, Open Approach	PR	Misc	Device & Technology Use	1	Neuromusc	Spinal Fusion	TD36
0RG10KJ	Fusion of Cervical Vertebral Joint with Nonautologous Tissue Substitute, Posterior Approach, Anterior Column, Open Approach	PR	Misc	Device & Technology Use	1	Neuromusc	Spinal Fusion	TD36
0RG10Z0	Fusion of Cervical Vertebral Joint, Anterior Approach, Anterior Column, Open Approach	PR	Misc	Device & Technology Use	1	Neuromusc	Spinal Fusion	TD36
0RG10Z1	Fusion of Cervical Vertebral Joint, Posterior Approach, Posterior Column, Open Approach	PR	Misc	Device & Technology Use	1	Neuromusc	Spinal Fusion	TD36
0RG10ZJ	Fusion of Cervical Vertebral Joint, Posterior Approach, Anterior Column, Open Approach	PR	Misc	Device & Technology Use	1	Neuromusc	Spinal Fusion	TD36
0RG1370	Fusion of Cervical Vertebral Joint with Autologous Tissue Substitute, Anterior Approach, Anterior Column, Percutaneous Approach	PR	Misc	Device & Technology Use	1	Neuromusc	Spinal Fusion	TD36
0RG1371	Fusion of Cervical Vertebral Joint with Autologous Tissue Substitute, Posterior Approach, Posterior Column, Percutaneous Approach	PR	Misc	Device & Technology Use	1	Neuromusc	Spinal Fusion	TD36
0RG137J	Fusion of Cervical Vertebral Joint with Autologous Tissue Substitute, Posterior Approach, Anterior Column, Percutaneous Approach	PR	Misc	Device & Technology Use	1	Neuromusc	Spinal Fusion	TD36
0RG13A0	Fusion of Cervical Vertebral Joint with Interbody Fusion Device, Anterior Approach, Anterior Column, Percutaneous Approach	PR	Misc	Device & Technology Use	1	Neuromusc	Spinal Fusion	TD36
0RG13A1	Fusion of Cervical Vertebral Joint with Interbody Fusion Device, Posterior Approach, Posterior Column, Percutaneous Approach	PR	Misc	Device & Technology Use	1	Neuromusc	Spinal Fusion	TD36
0RG13AJ	Fusion of Cervical Vertebral Joint with Interbody Fusion Device, Posterior Approach, Anterior Column, Percutaneous Approach	PR	Misc	Device & Technology Use	1	Neuromusc	Spinal Fusion	TD36
0RG13J0	Fusion of Cervical Vertebral Joint with Synthetic Substitute, Anterior Approach, Anterior Column, Percutaneous Approach	PR	Misc	Device & Technology Use	1	Neuromusc	Spinal Fusion	TD36
0RG13J1	Fusion of Cervical Vertebral Joint with Synthetic Substitute, Posterior Approach, Posterior Column, Percutaneous Approach	PR	Misc	Device & Technology Use	1	Neuromusc	Spinal Fusion	TD36
0RG13JJ	Fusion of Cervical Vertebral Joint with Synthetic Substitute, Posterior Approach, Anterior Column, Percutaneous Approach	PR	Misc	Device & Technology Use	1	Neuromusc	Spinal Fusion	TD36
0RG13K0	Fusion of Cervical Vertebral Joint with Nonautologous Tissue Substitute, Anterior Approach, Anterior Column, Percutaneous Approach	PR	Misc	Device & Technology Use	1	Neuromusc	Spinal Fusion	TD36
0RG13K1	Fusion of Cervical Vertebral Joint with Nonautologous Tissue Substitute, Posterior Approach, Posterior Column, Percutaneous Approach	PR	Misc	Device & Technology Use	1	Neuromusc	Spinal Fusion	TD36
0RG13KJ	Fusion of Cervical Vertebral Joint with Nonautologous Tissue Substitute, Posterior Approach, Anterior Column, Percutaneous Approach	PR	Misc	Device & Technology Use	1	Neuromusc	Spinal Fusion	TD36
0RG13Z0	Fusion of Cervical Vertebral Joint, Anterior Approach, Anterior Column, Percutaneous Approach	PR	Misc	Device & Technology Use	1	Neuromusc	Spinal Fusion	TD36
0RG13Z1	Fusion of Cervical Vertebral Joint, Posterior Approach, Posterior Column, Percutaneous Approach	PR	Misc	Device & Technology Use	1	Neuromusc	Spinal Fusion	TD36
0RG13ZJ	Fusion of Cervical Vertebral Joint, Posterior Approach, Anterior Column, Percutaneous Approach	PR	Misc	Device & Technology Use	1	Neuromusc	Spinal Fusion	TD36
0RG1470	Fusion of Cervical Vertebral Joint with Autologous Tissue Substitute, Anterior Approach, Anterior Column, Percutaneous Endoscopic Approach	PR	Misc	Device & Technology Use	1	Neuromusc	Spinal Fusion	TD36
0RG1471	Fusion of Cervical Vertebral Joint with Autologous Tissue Substitute, Posterior Approach, Posterior Column, Percutaneous Endoscopic Approach	PR	Misc	Device & Technology Use	1	Neuromusc	Spinal Fusion	TD36
0RG147J	Fusion of Cervical Vertebral Joint with Autologous Tissue Substitute, Posterior Approach, Anterior Column, Percutaneous Endoscopic Approach	PR	Misc	Device & Technology Use	1	Neuromusc	Spinal Fusion	TD36
0RG14A0	Fusion of Cervical Vertebral Joint with Interbody Fusion Device, Anterior Approach, Anterior Column, Percutaneous Endoscopic Approach	PR	Misc	Device & Technology Use	1	Neuromusc	Spinal Fusion	TD36
0RG14A1	Fusion of Cervical Vertebral Joint with Interbody Fusion Device, Posterior Approach, Posterior Column, Percutaneous Endoscopic Approach	PR	Misc	Device & Technology Use	1	Neuromusc	Spinal Fusion	TD36
0RG14AJ	Fusion of Cervical Vertebral Joint with Interbody Fusion Device, Posterior Approach, Anterior Column, Percutaneous Endoscopic Approach	PR	Misc	Device & Technology Use	1	Neuromusc	Spinal Fusion	TD36
0RG14J0	Fusion of Cervical Vertebral Joint with Synthetic Substitute, Anterior Approach, Anterior Column, Percutaneous Endoscopic Approach	PR	Misc	Device & Technology Use	1	Neuromusc	Spinal Fusion	TD36
0RG14J1	Fusion of Cervical Vertebral Joint with Synthetic Substitute, Posterior Approach, Posterior Column, Percutaneous Endoscopic Approach	PR	Misc	Device & Technology Use	1	Neuromusc	Spinal Fusion	TD36
0RG14JJ	Fusion of Cervical Vertebral Joint with Synthetic Substitute, Posterior Approach, Anterior Column, Percutaneous Endoscopic Approach	PR	Misc	Device & Technology Use	1	Neuromusc	Spinal Fusion	TD36
0RG14K0	Fusion of Cervical Vertebral Joint with Nonautologous Tissue Substitute, Anterior Approach, Anterior Column, Percutaneous Endoscopic Approach	PR	Misc	Device & Technology Use	1	Neuromusc	Spinal Fusion	TD36
0RG14K1	Fusion of Cervical Vertebral Joint with Nonautologous Tissue Substitute, Posterior Approach, Posterior Column, Percutaneous Endoscopic Approach	PR	Misc	Device & Technology Use	1	Neuromusc	Spinal Fusion	TD36
0RG14KJ	Fusion of Cervical Vertebral Joint with Nonautologous Tissue Substitute, Posterior Approach, Anterior Column, Percutaneous Endoscopic Approach	PR	Misc	Device & Technology Use	1	Neuromusc	Spinal Fusion	TD36
0RG14Z0	Fusion of Cervical Vertebral Joint, Anterior Approach, Anterior Column, Percutaneous Endoscopic Approach	PR	Misc	Device & Technology Use	1	Neuromusc	Spinal Fusion	TD36
0RG14Z1	Fusion of Cervical Vertebral Joint, Posterior Approach, Posterior Column, Percutaneous Endoscopic Approach	PR	Misc	Device & Technology Use	1	Neuromusc	Spinal Fusion	TD36
0RG14ZJ	Fusion of Cervical Vertebral Joint, Posterior Approach, Anterior Column, Percutaneous Endoscopic Approach	PR	Misc	Device & Technology Use	1	Neuromusc	Spinal Fusion	TD36
0RG2070	Fusion of 2 or more Cervical Vertebral Joints with Autologous Tissue Substitute, Anterior Approach, Anterior Column, Open Approach	PR	Misc	Device & Technology Use	1	Neuromusc	Spinal Fusion	TD36
0RG2071	Fusion of 2 or more Cervical Vertebral Joints with Autologous Tissue Substitute, Posterior Approach, Posterior Column, Open Approach	PR	Misc	Device & Technology Use	1	Neuromusc	Spinal Fusion	TD36
0RG207J	Fusion of 2 or more Cervical Vertebral Joints with Autologous Tissue Substitute, Posterior Approach, Anterior Column, Open Approach	PR	Misc	Device & Technology Use	1	Neuromusc	Spinal Fusion	TD36
0RG20A0	Fusion of 2 or more Cervical Vertebral Joints with Interbody Fusion Device, Anterior Approach, Anterior Column, Open Approach	PR	Misc	Device & Technology Use	1	Neuromusc	Spinal Fusion	TD36
0RG20A1	Fusion of 2 or more Cervical Vertebral Joints with Interbody Fusion Device, Posterior Approach, Posterior Column, Open Approach	PR	Misc	Device & Technology Use	1	Neuromusc	Spinal Fusion	TD36
0RG20AJ	Fusion of 2 or more Cervical Vertebral Joints with Interbody Fusion Device, Posterior Approach, Anterior Column, Open Approach	PR	Misc	Device & Technology Use	1	Neuromusc	Spinal Fusion	TD36
0RG20J0	Fusion of 2 or more Cervical Vertebral Joints with Synthetic Substitute, Anterior Approach, Anterior Column, Open Approach	PR	Misc	Device & Technology Use	1	Neuromusc	Spinal Fusion	TD36
0RG20J1	Fusion of 2 or more Cervical Vertebral Joints with Synthetic Substitute, Posterior Approach, Posterior Column, Open Approach	PR	Misc	Device & Technology Use	1	Neuromusc	Spinal Fusion	TD36
0RG20JJ	Fusion of 2 or more Cervical Vertebral Joints with Synthetic Substitute, Posterior Approach, Anterior Column, Open Approach	PR	Misc	Device & Technology Use	1	Neuromusc	Spinal Fusion	TD36
0RG20K0	Fusion of 2 or more Cervical Vertebral Joints with Nonautologous Tissue Substitute, Anterior Approach, Anterior Column, Open Approach	PR	Misc	Device & Technology Use	1	Neuromusc	Spinal Fusion	TD36
0RG20K1	Fusion of 2 or more Cervical Vertebral Joints with Nonautologous Tissue Substitute, Posterior Approach, Posterior Column, Open Approach	PR	Misc	Device & Technology Use	1	Neuromusc	Spinal Fusion	TD36
0RG20KJ	Fusion of 2 or more Cervical Vertebral Joints with Nonautologous Tissue Substitute, Posterior Approach, Anterior Column, Open Approach	PR	Misc	Device & Technology Use	1	Neuromusc	Spinal Fusion	TD36
0RG20Z0	Fusion of 2 or more Cervical Vertebral Joints, Anterior Approach, Anterior Column, Open Approach	PR	Misc	Device & Technology Use	1	Neuromusc	Spinal Fusion	TD36
0RG20Z1	Fusion of 2 or more Cervical Vertebral Joints, Posterior Approach, Posterior Column, Open Approach	PR	Misc	Device & Technology Use	1	Neuromusc	Spinal Fusion	TD36
0RG20ZJ	Fusion of 2 or more Cervical Vertebral Joints, Posterior Approach, Anterior Column, Open Approach	PR	Misc	Device & Technology Use	1	Neuromusc	Spinal Fusion	TD36
0RG2370	Fusion of 2 or more Cervical Vertebral Joints with Autologous Tissue Substitute, Anterior Approach, Anterior Column, Percutaneous Approach	PR	Misc	Device & Technology Use	1	Neuromusc	Spinal Fusion	TD36
0RG2371	Fusion of 2 or more Cervical Vertebral Joints with Autologous Tissue Substitute, Posterior Approach, Posterior Column, Percutaneous Approach	PR	Misc	Device & Technology Use	1	Neuromusc	Spinal Fusion	TD36
0RG237J	Fusion of 2 or more Cervical Vertebral Joints with Autologous Tissue Substitute, Posterior Approach, Anterior Column, Percutaneous Approach	PR	Misc	Device & Technology Use	1	Neuromusc	Spinal Fusion	TD36
0RG23A0	Fusion of 2 or more Cervical Vertebral Joints with Interbody Fusion Device, Anterior Approach, Anterior Column, Percutaneous Approach	PR	Misc	Device & Technology Use	1	Neuromusc	Spinal Fusion	TD36
0RG23A1	Fusion of 2 or more Cervical Vertebral Joints with Interbody Fusion Device, Posterior Approach, Posterior Column, Percutaneous Approach	PR	Misc	Device & Technology Use	1	Neuromusc	Spinal Fusion	TD36
0RG23AJ	Fusion of 2 or more Cervical Vertebral Joints with Interbody Fusion Device, Posterior Approach, Anterior Column, Percutaneous Approach	PR	Misc	Device & Technology Use	1	Neuromusc	Spinal Fusion	TD36
0RG23J0	Fusion of 2 or more Cervical Vertebral Joints with Synthetic Substitute, Anterior Approach, Anterior Column, Percutaneous Approach	PR	Misc	Device & Technology Use	1	Neuromusc	Spinal Fusion	TD36
0RG23J1	Fusion of 2 or more Cervical Vertebral Joints with Synthetic Substitute, Posterior Approach, Posterior Column, Percutaneous Approach	PR	Misc	Device & Technology Use	1	Neuromusc	Spinal Fusion	TD36
0RG23JJ	Fusion of 2 or more Cervical Vertebral Joints with Synthetic Substitute, Posterior Approach, Anterior Column, Percutaneous Approach	PR	Misc	Device & Technology Use	1	Neuromusc	Spinal Fusion	TD36
0RG23K0	Fusion of 2 or more Cervical Vertebral Joints with Nonautologous Tissue Substitute, Anterior Approach, Anterior Column, Percutaneous Approach	PR	Misc	Device & Technology Use	1	Neuromusc	Spinal Fusion	TD36
0RG23K1	Fusion of 2 or more Cervical Vertebral Joints with Nonautologous Tissue Substitute, Posterior Approach, Posterior Column, Percutaneous Approach	PR	Misc	Device & Technology Use	1	Neuromusc	Spinal Fusion	TD36
0RG23KJ	Fusion of 2 or more Cervical Vertebral Joints with Nonautologous Tissue Substitute, Posterior Approach, Anterior Column, Percutaneous Approach	PR	Misc	Device & Technology Use	1	Neuromusc	Spinal Fusion	TD36
0RG23Z0	Fusion of 2 or more Cervical Vertebral Joints, Anterior Approach, Anterior Column, Percutaneous Approach	PR	Misc	Device & Technology Use	1	Neuromusc	Spinal Fusion	TD36
0RG23Z1	Fusion of 2 or more Cervical Vertebral Joints, Posterior Approach, Posterior Column, Percutaneous Approach	PR	Misc	Device & Technology Use	1	Neuromusc	Spinal Fusion	TD36
0RG23ZJ	Fusion of 2 or more Cervical Vertebral Joints, Posterior Approach, Anterior Column, Percutaneous Approach	PR	Misc	Device & Technology Use	1	Neuromusc	Spinal Fusion	TD36
0RG2470	Fusion of 2 or more Cervical Vertebral Joints with Autologous Tissue Substitute, Anterior Approach, Anterior Column, Percutaneous Endoscopic Approach	PR	Misc	Device & Technology Use	1	Neuromusc	Spinal Fusion	TD36
0RG2471	Fusion of 2 or more Cervical Vertebral Joints with Autologous Tissue Substitute, Posterior Approach, Posterior Column, Percutaneous Endoscopic Approach	PR	Misc	Device & Technology Use	1	Neuromusc	Spinal Fusion	TD36
0RG247J	Fusion of 2 or more Cervical Vertebral Joints with Autologous Tissue Substitute, Posterior Approach, Anterior Column, Percutaneous Endoscopic Approach	PR	Misc	Device & Technology Use	1	Neuromusc	Spinal Fusion	TD36
0RG24A0	Fusion of 2 or more Cervical Vertebral Joints with Interbody Fusion Device, Anterior Approach, Anterior Column, Percutaneous Endoscopic Approach	PR	Misc	Device & Technology Use	1	Neuromusc	Spinal Fusion	TD36
0RG24A1	Fusion of 2 or more Cervical Vertebral Joints with Interbody Fusion Device, Posterior Approach, Posterior Column, Percutaneous Endoscopic Approach	PR	Misc	Device & Technology Use	1	Neuromusc	Spinal Fusion	TD36
0RG24AJ	Fusion of 2 or more Cervical Vertebral Joints with Interbody Fusion Device, Posterior Approach, Anterior Column, Percutaneous Endoscopic Approach	PR	Misc	Device & Technology Use	1	Neuromusc	Spinal Fusion	TD36
0RG24J0	Fusion of 2 or more Cervical Vertebral Joints with Synthetic Substitute, Anterior Approach, Anterior Column, Percutaneous Endoscopic Approach	PR	Misc	Device & Technology Use	1	Neuromusc	Spinal Fusion	TD36
0RG24J1	Fusion of 2 or more Cervical Vertebral Joints with Synthetic Substitute, Posterior Approach, Posterior Column, Percutaneous Endoscopic Approach	PR	Misc	Device & Technology Use	1	Neuromusc	Spinal Fusion	TD36
0RG24JJ	Fusion of 2 or more Cervical Vertebral Joints with Synthetic Substitute, Posterior Approach, Anterior Column, Percutaneous Endoscopic Approach	PR	Misc	Device & Technology Use	1	Neuromusc	Spinal Fusion	TD36
0RG24K0	Fusion of 2 or more Cervical Vertebral Joints with Nonautologous Tissue Substitute, Anterior Approach, Anterior Column, Percutaneous Endoscopic Approach	PR	Misc	Device & Technology Use	1	Neuromusc	Spinal Fusion	TD36
0RG24K1	Fusion of 2 or more Cervical Vertebral Joints with Nonautologous Tissue Substitute, Posterior Approach, Posterior Column, Percutaneous Endoscopic Approach	PR	Misc	Device & Technology Use	1	Neuromusc	Spinal Fusion	TD36
0RG24KJ	Fusion of 2 or more Cervical Vertebral Joints with Nonautologous Tissue Substitute, Posterior Approach, Anterior Column, Percutaneous Endoscopic Approach	PR	Misc	Device & Technology Use	1	Neuromusc	Spinal Fusion	TD36
0RG24Z0	Fusion of 2 or more Cervical Vertebral Joints, Anterior Approach, Anterior Column, Percutaneous Endoscopic Approach	PR	Misc	Device & Technology Use	1	Neuromusc	Spinal Fusion	TD36
0RG24Z1	Fusion of 2 or more Cervical Vertebral Joints, Posterior Approach, Posterior Column, Percutaneous Endoscopic Approach	PR	Misc	Device & Technology Use	1	Neuromusc	Spinal Fusion	TD36
0RG24ZJ	Fusion of 2 or more Cervical Vertebral Joints, Posterior Approach, Anterior Column, Percutaneous Endoscopic Approach	PR	Misc	Device & Technology Use	1	Neuromusc	Spinal Fusion	TD36
0RG4070	Fusion of Cervicothoracic Vertebral Joint with Autologous Tissue Substitute, Anterior Approach, Anterior Column, Open Approach	PR	Misc	Device & Technology Use	1	Neuromusc	Spinal Fusion	TD36
0RG4071	Fusion of Cervicothoracic Vertebral Joint with Autologous Tissue Substitute, Posterior Approach, Posterior Column, Open Approach	PR	Misc	Device & Technology Use	1	Neuromusc	Spinal Fusion	TD36
0RG407J	Fusion of Cervicothoracic Vertebral Joint with Autologous Tissue Substitute, Posterior Approach, Anterior Column, Open Approach	PR	Misc	Device & Technology Use	1	Neuromusc	Spinal Fusion	TD36
0RG40A0	Fusion of Cervicothoracic Vertebral Joint with Interbody Fusion Device, Anterior Approach, Anterior Column, Open Approach	PR	Misc	Device & Technology Use	1	Neuromusc	Spinal Fusion	TD36
0RG40A1	Fusion of Cervicothoracic Vertebral Joint with Interbody Fusion Device, Posterior Approach, Posterior Column, Open Approach	PR	Misc	Device & Technology Use	1	Neuromusc	Spinal Fusion	TD36
0RG40AJ	Fusion of Cervicothoracic Vertebral Joint with Interbody Fusion Device, Posterior Approach, Anterior Column, Open Approach	PR	Misc	Device & Technology Use	1	Neuromusc	Spinal Fusion	TD36
0RG40J0	Fusion of Cervicothoracic Vertebral Joint with Synthetic Substitute, Anterior Approach, Anterior Column, Open Approach	PR	Misc	Device & Technology Use	1	Neuromusc	Spinal Fusion	TD36
0RG40J1	Fusion of Cervicothoracic Vertebral Joint with Synthetic Substitute, Posterior Approach, Posterior Column, Open Approach	PR	Misc	Device & Technology Use	1	Neuromusc	Spinal Fusion	TD36
0RG40JJ	Fusion of Cervicothoracic Vertebral Joint with Synthetic Substitute, Posterior Approach, Anterior Column, Open Approach	PR	Misc	Device & Technology Use	1	Neuromusc	Spinal Fusion	TD36
0RG40K0	Fusion of Cervicothoracic Vertebral Joint with Nonautologous Tissue Substitute, Anterior Approach, Anterior Column, Open Approach	PR	Misc	Device & Technology Use	1	Neuromusc	Spinal Fusion	TD36
0RG40K1	Fusion of Cervicothoracic Vertebral Joint with Nonautologous Tissue Substitute, Posterior Approach, Posterior Column, Open Approach	PR	Misc	Device & Technology Use	1	Neuromusc	Spinal Fusion	TD36
0RG40KJ	Fusion of Cervicothoracic Vertebral Joint with Nonautologous Tissue Substitute, Posterior Approach, Anterior Column, Open Approach	PR	Misc	Device & Technology Use	1	Neuromusc	Spinal Fusion	TD36
0RG40Z0	Fusion of Cervicothoracic Vertebral Joint, Anterior Approach, Anterior Column, Open Approach	PR	Misc	Device & Technology Use	1	Neuromusc	Spinal Fusion	TD36
0RG40Z1	Fusion of Cervicothoracic Vertebral Joint, Posterior Approach, Posterior Column, Open Approach	PR	Misc	Device & Technology Use	1	Neuromusc	Spinal Fusion	TD36
0RG40ZJ	Fusion of Cervicothoracic Vertebral Joint, Posterior Approach, Anterior Column, Open Approach	PR	Misc	Device & Technology Use	1	Neuromusc	Spinal Fusion	TD36
0RG4370	Fusion of Cervicothoracic Vertebral Joint with Autologous Tissue Substitute, Anterior Approach, Anterior Column, Percutaneous Approach	PR	Misc	Device & Technology Use	1	Neuromusc	Spinal Fusion	TD36
0RG4371	Fusion of Cervicothoracic Vertebral Joint with Autologous Tissue Substitute, Posterior Approach, Posterior Column, Percutaneous Approach	PR	Misc	Device & Technology Use	1	Neuromusc	Spinal Fusion	TD36
0RG437J	Fusion of Cervicothoracic Vertebral Joint with Autologous Tissue Substitute, Posterior Approach, Anterior Column, Percutaneous Approach	PR	Misc	Device & Technology Use	1	Neuromusc	Spinal Fusion	TD36
0RG43A0	Fusion of Cervicothoracic Vertebral Joint with Interbody Fusion Device, Anterior Approach, Anterior Column, Percutaneous Approach	PR	Misc	Device & Technology Use	1	Neuromusc	Spinal Fusion	TD36
0RG43A1	Fusion of Cervicothoracic Vertebral Joint with Interbody Fusion Device, Posterior Approach, Posterior Column, Percutaneous Approach	PR	Misc	Device & Technology Use	1	Neuromusc	Spinal Fusion	TD36
0RG43AJ	Fusion of Cervicothoracic Vertebral Joint with Interbody Fusion Device, Posterior Approach, Anterior Column, Percutaneous Approach	PR	Misc	Device & Technology Use	1	Neuromusc	Spinal Fusion	TD36
0RG43J0	Fusion of Cervicothoracic Vertebral Joint with Synthetic Substitute, Anterior Approach, Anterior Column, Percutaneous Approach	PR	Misc	Device & Technology Use	1	Neuromusc	Spinal Fusion	TD36
0RG43J1	Fusion of Cervicothoracic Vertebral Joint with Synthetic Substitute, Posterior Approach, Posterior Column, Percutaneous Approach	PR	Misc	Device & Technology Use	1	Neuromusc	Spinal Fusion	TD36
0RG43JJ	Fusion of Cervicothoracic Vertebral Joint with Synthetic Substitute, Posterior Approach, Anterior Column, Percutaneous Approach	PR	Misc	Device & Technology Use	1	Neuromusc	Spinal Fusion	TD36
0RG43K0	Fusion of Cervicothoracic Vertebral Joint with Nonautologous Tissue Substitute, Anterior Approach, Anterior Column, Percutaneous Approach	PR	Misc	Device & Technology Use	1	Neuromusc	Spinal Fusion	TD36
0RG43K1	Fusion of Cervicothoracic Vertebral Joint with Nonautologous Tissue Substitute, Posterior Approach, Posterior Column, Percutaneous Approach	PR	Misc	Device & Technology Use	1	Neuromusc	Spinal Fusion	TD36
0RG43KJ	Fusion of Cervicothoracic Vertebral Joint with Nonautologous Tissue Substitute, Posterior Approach, Anterior Column, Percutaneous Approach	PR	Misc	Device & Technology Use	1	Neuromusc	Spinal Fusion	TD36
0RG43Z0	Fusion of Cervicothoracic Vertebral Joint, Anterior Approach, Anterior Column, Percutaneous Approach	PR	Misc	Device & Technology Use	1	Neuromusc	Spinal Fusion	TD36
0RG43Z1	Fusion of Cervicothoracic Vertebral Joint, Posterior Approach, Posterior Column, Percutaneous Approach	PR	Misc	Device & Technology Use	1	Neuromusc	Spinal Fusion	TD36
0RG43ZJ	Fusion of Cervicothoracic Vertebral Joint, Posterior Approach, Anterior Column, Percutaneous Approach	PR	Misc	Device & Technology Use	1	Neuromusc	Spinal Fusion	TD36
0RG4470	Fusion of Cervicothoracic Vertebral Joint with Autologous Tissue Substitute, Anterior Approach, Anterior Column, Percutaneous Endoscopic Approach	PR	Misc	Device & Technology Use	1	Neuromusc	Spinal Fusion	TD36
0RG4471	Fusion of Cervicothoracic Vertebral Joint with Autologous Tissue Substitute, Posterior Approach, Posterior Column, Percutaneous Endoscopic Approach	PR	Misc	Device & Technology Use	1	Neuromusc	Spinal Fusion	TD36
0RG447J	Fusion of Cervicothoracic Vertebral Joint with Autologous Tissue Substitute, Posterior Approach, Anterior Column, Percutaneous Endoscopic Approach	PR	Misc	Device & Technology Use	1	Neuromusc	Spinal Fusion	TD36
0RG44A0	Fusion of Cervicothoracic Vertebral Joint with Interbody Fusion Device, Anterior Approach, Anterior Column, Percutaneous Endoscopic Approach	PR	Misc	Device & Technology Use	1	Neuromusc	Spinal Fusion	TD36
0RG44A1	Fusion of Cervicothoracic Vertebral Joint with Interbody Fusion Device, Posterior Approach, Posterior Column, Percutaneous Endoscopic Approach	PR	Misc	Device & Technology Use	1	Neuromusc	Spinal Fusion	TD36
0RG44AJ	Fusion of Cervicothoracic Vertebral Joint with Interbody Fusion Device, Posterior Approach, Anterior Column, Percutaneous Endoscopic Approach	PR	Misc	Device & Technology Use	1	Neuromusc	Spinal Fusion	TD36
0RG44J0	Fusion of Cervicothoracic Vertebral Joint with Synthetic Substitute, Anterior Approach, Anterior Column, Percutaneous Endoscopic Approach	PR	Misc	Device & Technology Use	1	Neuromusc	Spinal Fusion	TD36
0RG44J1	Fusion of Cervicothoracic Vertebral Joint with Synthetic Substitute, Posterior Approach, Posterior Column, Percutaneous Endoscopic Approach	PR	Misc	Device & Technology Use	1	Neuromusc	Spinal Fusion	TD36
0RG44JJ	Fusion of Cervicothoracic Vertebral Joint with Synthetic Substitute, Posterior Approach, Anterior Column, Percutaneous Endoscopic Approach	PR	Misc	Device & Technology Use	1	Neuromusc	Spinal Fusion	TD36
0RG44K0	Fusion of Cervicothoracic Vertebral Joint with Nonautologous Tissue Substitute, Anterior Approach, Anterior Column, Percutaneous Endoscopic Approach	PR	Misc	Device & Technology Use	1	Neuromusc	Spinal Fusion	TD36
0RG44K1	Fusion of Cervicothoracic Vertebral Joint with Nonautologous Tissue Substitute, Posterior Approach, Posterior Column, Percutaneous Endoscopic Approach	PR	Misc	Device & Technology Use	1	Neuromusc	Spinal Fusion	TD36
0RG44KJ	Fusion of Cervicothoracic Vertebral Joint with Nonautologous Tissue Substitute, Posterior Approach, Anterior Column, Percutaneous Endoscopic Approach	PR	Misc	Device & Technology Use	1	Neuromusc	Spinal Fusion	TD36
0RG44Z0	Fusion of Cervicothoracic Vertebral Joint, Anterior Approach, Anterior Column, Percutaneous Endoscopic Approach	PR	Misc	Device & Technology Use	1	Neuromusc	Spinal Fusion	TD36
0RG44Z1	Fusion of Cervicothoracic Vertebral Joint, Posterior Approach, Posterior Column, Percutaneous Endoscopic Approach	PR	Misc	Device & Technology Use	1	Neuromusc	Spinal Fusion	TD36
0RG44ZJ	Fusion of Cervicothoracic Vertebral Joint, Posterior Approach, Anterior Column, Percutaneous Endoscopic Approach	PR	Misc	Device & Technology Use	1	Neuromusc	Spinal Fusion	TD36
0RG6070	Fusion of Thoracic Vertebral Joint with Autologous Tissue Substitute, Anterior Approach, Anterior Column, Open Approach	PR	Misc	Device & Technology Use	1	Neuromusc	Spinal Fusion	TD36
0RG6071	Fusion of Thoracic Vertebral Joint with Autologous Tissue Substitute, Posterior Approach, Posterior Column, Open Approach	PR	Misc	Device & Technology Use	1	Neuromusc	Spinal Fusion	TD36
0RG607J	Fusion of Thoracic Vertebral Joint with Autologous Tissue Substitute, Posterior Approach, Anterior Column, Open Approach	PR	Misc	Device & Technology Use	1	Neuromusc	Spinal Fusion	TD36
0RG60A0	Fusion of Thoracic Vertebral Joint with Interbody Fusion Device, Anterior Approach, Anterior Column, Open Approach	PR	Misc	Device & Technology Use	1	Neuromusc	Spinal Fusion	TD36
0RG60A1	Fusion of Thoracic Vertebral Joint with Interbody Fusion Device, Posterior Approach, Posterior Column, Open Approach	PR	Misc	Device & Technology Use	1	Neuromusc	Spinal Fusion	TD36
0RG60AJ	Fusion of Thoracic Vertebral Joint with Interbody Fusion Device, Posterior Approach, Anterior Column, Open Approach	PR	Misc	Device & Technology Use	1	Neuromusc	Spinal Fusion	TD36
0RG60J0	Fusion of Thoracic Vertebral Joint with Synthetic Substitute, Anterior Approach, Anterior Column, Open Approach	PR	Misc	Device & Technology Use	1	Neuromusc	Spinal Fusion	TD36
0RG60J1	Fusion of Thoracic Vertebral Joint with Synthetic Substitute, Posterior Approach, Posterior Column, Open Approach	PR	Misc	Device & Technology Use	1	Neuromusc	Spinal Fusion	TD36
0RG60JJ	Fusion of Thoracic Vertebral Joint with Synthetic Substitute, Posterior Approach, Anterior Column, Open Approach	PR	Misc	Device & Technology Use	1	Neuromusc	Spinal Fusion	TD36
0RG60K0	Fusion of Thoracic Vertebral Joint with Nonautologous Tissue Substitute, Anterior Approach, Anterior Column, Open Approach	PR	Misc	Device & Technology Use	1	Neuromusc	Spinal Fusion	TD36
0RG60K1	Fusion of Thoracic Vertebral Joint with Nonautologous Tissue Substitute, Posterior Approach, Posterior Column, Open Approach	PR	Misc	Device & Technology Use	1	Neuromusc	Spinal Fusion	TD36
0RG60KJ	Fusion of Thoracic Vertebral Joint with Nonautologous Tissue Substitute, Posterior Approach, Anterior Column, Open Approach	PR	Misc	Device & Technology Use	1	Neuromusc	Spinal Fusion	TD36
0RG60Z0	Fusion of Thoracic Vertebral Joint, Anterior Approach, Anterior Column, Open Approach	PR	Misc	Device & Technology Use	1	Neuromusc	Spinal Fusion	TD36
0RG60Z1	Fusion of Thoracic Vertebral Joint, Posterior Approach, Posterior Column, Open Approach	PR	Misc	Device & Technology Use	1	Neuromusc	Spinal Fusion	TD36
0RG60ZJ	Fusion of Thoracic Vertebral Joint, Posterior Approach, Anterior Column, Open Approach	PR	Misc	Device & Technology Use	1	Neuromusc	Spinal Fusion	TD36
0RG6370	Fusion of Thoracic Vertebral Joint with Autologous Tissue Substitute, Anterior Approach, Anterior Column, Percutaneous Approach	PR	Misc	Device & Technology Use	1	Neuromusc	Spinal Fusion	TD36
0RG6371	Fusion of Thoracic Vertebral Joint with Autologous Tissue Substitute, Posterior Approach, Posterior Column, Percutaneous Approach	PR	Misc	Device & Technology Use	1	Neuromusc	Spinal Fusion	TD36
0RG637J	Fusion of Thoracic Vertebral Joint with Autologous Tissue Substitute, Posterior Approach, Anterior Column, Percutaneous Approach	PR	Misc	Device & Technology Use	1	Neuromusc	Spinal Fusion	TD36
0RG63A0	Fusion of Thoracic Vertebral Joint with Interbody Fusion Device, Anterior Approach, Anterior Column, Percutaneous Approach	PR	Misc	Device & Technology Use	1	Neuromusc	Spinal Fusion	TD36
0RG63A1	Fusion of Thoracic Vertebral Joint with Interbody Fusion Device, Posterior Approach, Posterior Column, Percutaneous Approach	PR	Misc	Device & Technology Use	1	Neuromusc	Spinal Fusion	TD36
0RG63AJ	Fusion of Thoracic Vertebral Joint with Interbody Fusion Device, Posterior Approach, Anterior Column, Percutaneous Approach	PR	Misc	Device & Technology Use	1	Neuromusc	Spinal Fusion	TD36
0RG63J0	Fusion of Thoracic Vertebral Joint with Synthetic Substitute, Anterior Approach, Anterior Column, Percutaneous Approach	PR	Misc	Device & Technology Use	1	Neuromusc	Spinal Fusion	TD36
0RG63J1	Fusion of Thoracic Vertebral Joint with Synthetic Substitute, Posterior Approach, Posterior Column, Percutaneous Approach	PR	Misc	Device & Technology Use	1	Neuromusc	Spinal Fusion	TD36
0RG63JJ	Fusion of Thoracic Vertebral Joint with Synthetic Substitute, Posterior Approach, Anterior Column, Percutaneous Approach	PR	Misc	Device & Technology Use	1	Neuromusc	Spinal Fusion	TD36
0RG63K0	Fusion of Thoracic Vertebral Joint with Nonautologous Tissue Substitute, Anterior Approach, Anterior Column, Percutaneous Approach	PR	Misc	Device & Technology Use	1	Neuromusc	Spinal Fusion	TD36
0RG63K1	Fusion of Thoracic Vertebral Joint with Nonautologous Tissue Substitute, Posterior Approach, Posterior Column, Percutaneous Approach	PR	Misc	Device & Technology Use	1	Neuromusc	Spinal Fusion	TD36
0RG63KJ	Fusion of Thoracic Vertebral Joint with Nonautologous Tissue Substitute, Posterior Approach, Anterior Column, Percutaneous Approach	PR	Misc	Device & Technology Use	1	Neuromusc	Spinal Fusion	TD36
0RG63Z0	Fusion of Thoracic Vertebral Joint, Anterior Approach, Anterior Column, Percutaneous Approach	PR	Misc	Device & Technology Use	1	Neuromusc	Spinal Fusion	TD36
0RG63Z1	Fusion of Thoracic Vertebral Joint, Posterior Approach, Posterior Column, Percutaneous Approach	PR	Misc	Device & Technology Use	1	Neuromusc	Spinal Fusion	TD36
0RG63ZJ	Fusion of Thoracic Vertebral Joint, Posterior Approach, Anterior Column, Percutaneous Approach	PR	Misc	Device & Technology Use	1	Neuromusc	Spinal Fusion	TD36
0RG6470	Fusion of Thoracic Vertebral Joint with Autologous Tissue Substitute, Anterior Approach, Anterior Column, Percutaneous Endoscopic Approach	PR	Misc	Device & Technology Use	1	Neuromusc	Spinal Fusion	TD36
0RG6471	Fusion of Thoracic Vertebral Joint with Autologous Tissue Substitute, Posterior Approach, Posterior Column, Percutaneous Endoscopic Approach	PR	Misc	Device & Technology Use	1	Neuromusc	Spinal Fusion	TD36
0RG647J	Fusion of Thoracic Vertebral Joint with Autologous Tissue Substitute, Posterior Approach, Anterior Column, Percutaneous Endoscopic Approach	PR	Misc	Device & Technology Use	1	Neuromusc	Spinal Fusion	TD36
0RG64A0	Fusion of Thoracic Vertebral Joint with Interbody Fusion Device, Anterior Approach, Anterior Column, Percutaneous Endoscopic Approach	PR	Misc	Device & Technology Use	1	Neuromusc	Spinal Fusion	TD36
0RG64A1	Fusion of Thoracic Vertebral Joint with Interbody Fusion Device, Posterior Approach, Posterior Column, Percutaneous Endoscopic Approach	PR	Misc	Device & Technology Use	1	Neuromusc	Spinal Fusion	TD36
0RG64AJ	Fusion of Thoracic Vertebral Joint with Interbody Fusion Device, Posterior Approach, Anterior Column, Percutaneous Endoscopic Approach	PR	Misc	Device & Technology Use	1	Neuromusc	Spinal Fusion	TD36
0RG64J0	Fusion of Thoracic Vertebral Joint with Synthetic Substitute, Anterior Approach, Anterior Column, Percutaneous Endoscopic Approach	PR	Misc	Device & Technology Use	1	Neuromusc	Spinal Fusion	TD36
0RG64J1	Fusion of Thoracic Vertebral Joint with Synthetic Substitute, Posterior Approach, Posterior Column, Percutaneous Endoscopic Approach	PR	Misc	Device & Technology Use	1	Neuromusc	Spinal Fusion	TD36
0RG64JJ	Fusion of Thoracic Vertebral Joint with Synthetic Substitute, Posterior Approach, Anterior Column, Percutaneous Endoscopic Approach	PR	Misc	Device & Technology Use	1	Neuromusc	Spinal Fusion	TD36
0RG64K0	Fusion of Thoracic Vertebral Joint with Nonautologous Tissue Substitute, Anterior Approach, Anterior Column, Percutaneous Endoscopic Approach	PR	Misc	Device & Technology Use	1	Neuromusc	Spinal Fusion	TD36
0RG64K1	Fusion of Thoracic Vertebral Joint with Nonautologous Tissue Substitute, Posterior Approach, Posterior Column, Percutaneous Endoscopic Approach	PR	Misc	Device & Technology Use	1	Neuromusc	Spinal Fusion	TD36
0RG64KJ	Fusion of Thoracic Vertebral Joint with Nonautologous Tissue Substitute, Posterior Approach, Anterior Column, Percutaneous Endoscopic Approach	PR	Misc	Device & Technology Use	1	Neuromusc	Spinal Fusion	TD36
0RG64Z0	Fusion of Thoracic Vertebral Joint, Anterior Approach, Anterior Column, Percutaneous Endoscopic Approach	PR	Misc	Device & Technology Use	1	Neuromusc	Spinal Fusion	TD36
0RG64Z1	Fusion of Thoracic Vertebral Joint, Posterior Approach, Posterior Column, Percutaneous Endoscopic Approach	PR	Misc	Device & Technology Use	1	Neuromusc	Spinal Fusion	TD36
0RG64ZJ	Fusion of Thoracic Vertebral Joint, Posterior Approach, Anterior Column, Percutaneous Endoscopic Approach	PR	Misc	Device & Technology Use	1	Neuromusc	Spinal Fusion	TD36
0RG7070	Fusion of 2 to 7 Thoracic Vertebral Joints with Autologous Tissue Substitute, Anterior Approach, Anterior Column, Open Approach	PR	Misc	Device & Technology Use	1	Neuromusc	Spinal Fusion	TD36
0RG7071	Fusion of 2 to 7 Thoracic Vertebral Joints with Autologous Tissue Substitute, Posterior Approach, Posterior Column, Open Approach	PR	Misc	Device & Technology Use	1	Neuromusc	Spinal Fusion	TD36
0RG707J	Fusion of 2 to 7 Thoracic Vertebral Joints with Autologous Tissue Substitute, Posterior Approach, Anterior Column, Open Approach	PR	Misc	Device & Technology Use	1	Neuromusc	Spinal Fusion	TD36
0RG70A0	Fusion of 2 to 7 Thoracic Vertebral Joints with Interbody Fusion Device, Anterior Approach, Anterior Column, Open Approach	PR	Misc	Device & Technology Use	1	Neuromusc	Spinal Fusion	TD36
0RG70A1	Fusion of 2 to 7 Thoracic Vertebral Joints with Interbody Fusion Device, Posterior Approach, Posterior Column, Open Approach	PR	Misc	Device & Technology Use	1	Neuromusc	Spinal Fusion	TD36
0RG70AJ	Fusion of 2 to 7 Thoracic Vertebral Joints with Interbody Fusion Device, Posterior Approach, Anterior Column, Open Approach	PR	Misc	Device & Technology Use	1	Neuromusc	Spinal Fusion	TD36
0RG70J0	Fusion of 2 to 7 Thoracic Vertebral Joints with Synthetic Substitute, Anterior Approach, Anterior Column, Open Approach	PR	Misc	Device & Technology Use	1	Neuromusc	Spinal Fusion	TD36
0RG70J1	Fusion of 2 to 7 Thoracic Vertebral Joints with Synthetic Substitute, Posterior Approach, Posterior Column, Open Approach	PR	Misc	Device & Technology Use	1	Neuromusc	Spinal Fusion	TD36
0RG70JJ	Fusion of 2 to 7 Thoracic Vertebral Joints with Synthetic Substitute, Posterior Approach, Anterior Column, Open Approach	PR	Misc	Device & Technology Use	1	Neuromusc	Spinal Fusion	TD36
0RG70K0	Fusion of 2 to 7 Thoracic Vertebral Joints with Nonautologous Tissue Substitute, Anterior Approach, Anterior Column, Open Approach	PR	Misc	Device & Technology Use	1	Neuromusc	Spinal Fusion	TD36
0RG70K1	Fusion of 2 to 7 Thoracic Vertebral Joints with Nonautologous Tissue Substitute, Posterior Approach, Posterior Column, Open Approach	PR	Misc	Device & Technology Use	1	Neuromusc	Spinal Fusion	TD36
0RG70KJ	Fusion of 2 to 7 Thoracic Vertebral Joints with Nonautologous Tissue Substitute, Posterior Approach, Anterior Column, Open Approach	PR	Misc	Device & Technology Use	1	Neuromusc	Spinal Fusion	TD36
0RG70Z0	Fusion of 2 to 7 Thoracic Vertebral Joints, Anterior Approach, Anterior Column, Open Approach	PR	Misc	Device & Technology Use	1	Neuromusc	Spinal Fusion	TD36
0RG70Z1	Fusion of 2 to 7 Thoracic Vertebral Joints, Posterior Approach, Posterior Column, Open Approach	PR	Misc	Device & Technology Use	1	Neuromusc	Spinal Fusion	TD36
0RG70ZJ	Fusion of 2 to 7 Thoracic Vertebral Joints, Posterior Approach, Anterior Column, Open Approach	PR	Misc	Device & Technology Use	1	Neuromusc	Spinal Fusion	TD36
0RG7370	Fusion of 2 to 7 Thoracic Vertebral Joints with Autologous Tissue Substitute, Anterior Approach, Anterior Column, Percutaneous Approach	PR	Misc	Device & Technology Use	1	Neuromusc	Spinal Fusion	TD36
0RG7371	Fusion of 2 to 7 Thoracic Vertebral Joints with Autologous Tissue Substitute, Posterior Approach, Posterior Column, Percutaneous Approach	PR	Misc	Device & Technology Use	1	Neuromusc	Spinal Fusion	TD36
0RG737J	Fusion of 2 to 7 Thoracic Vertebral Joints with Autologous Tissue Substitute, Posterior Approach, Anterior Column, Percutaneous Approach	PR	Misc	Device & Technology Use	1	Neuromusc	Spinal Fusion	TD36
0RG73A0	Fusion of 2 to 7 Thoracic Vertebral Joints with Interbody Fusion Device, Anterior Approach, Anterior Column, Percutaneous Approach	PR	Misc	Device & Technology Use	1	Neuromusc	Spinal Fusion	TD36
0RG73A1	Fusion of 2 to 7 Thoracic Vertebral Joints with Interbody Fusion Device, Posterior Approach, Posterior Column, Percutaneous Approach	PR	Misc	Device & Technology Use	1	Neuromusc	Spinal Fusion	TD36
0RG73AJ	Fusion of 2 to 7 Thoracic Vertebral Joints with Interbody Fusion Device, Posterior Approach, Anterior Column, Percutaneous Approach	PR	Misc	Device & Technology Use	1	Neuromusc	Spinal Fusion	TD36
0RG73J0	Fusion of 2 to 7 Thoracic Vertebral Joints with Synthetic Substitute, Anterior Approach, Anterior Column, Percutaneous Approach	PR	Misc	Device & Technology Use	1	Neuromusc	Spinal Fusion	TD36
0RG73J1	Fusion of 2 to 7 Thoracic Vertebral Joints with Synthetic Substitute, Posterior Approach, Posterior Column, Percutaneous Approach	PR	Misc	Device & Technology Use	1	Neuromusc	Spinal Fusion	TD36
0RG73JJ	Fusion of 2 to 7 Thoracic Vertebral Joints with Synthetic Substitute, Posterior Approach, Anterior Column, Percutaneous Approach	PR	Misc	Device & Technology Use	1	Neuromusc	Spinal Fusion	TD36
0RG73K0	Fusion of 2 to 7 Thoracic Vertebral Joints with Nonautologous Tissue Substitute, Anterior Approach, Anterior Column, Percutaneous Approach	PR	Misc	Device & Technology Use	1	Neuromusc	Spinal Fusion	TD36
0RG73K1	Fusion of 2 to 7 Thoracic Vertebral Joints with Nonautologous Tissue Substitute, Posterior Approach, Posterior Column, Percutaneous Approach	PR	Misc	Device & Technology Use	1	Neuromusc	Spinal Fusion	TD36
0RG73KJ	Fusion of 2 to 7 Thoracic Vertebral Joints with Nonautologous Tissue Substitute, Posterior Approach, Anterior Column, Percutaneous Approach	PR	Misc	Device & Technology Use	1	Neuromusc	Spinal Fusion	TD36
0RG73Z0	Fusion of 2 to 7 Thoracic Vertebral Joints, Anterior Approach, Anterior Column, Percutaneous Approach	PR	Misc	Device & Technology Use	1	Neuromusc	Spinal Fusion	TD36
0RG73Z1	Fusion of 2 to 7 Thoracic Vertebral Joints, Posterior Approach, Posterior Column, Percutaneous Approach	PR	Misc	Device & Technology Use	1	Neuromusc	Spinal Fusion	TD36
0RG73ZJ	Fusion of 2 to 7 Thoracic Vertebral Joints, Posterior Approach, Anterior Column, Percutaneous Approach	PR	Misc	Device & Technology Use	1	Neuromusc	Spinal Fusion	TD36
0RG7470	Fusion of 2 to 7 Thoracic Vertebral Joints with Autologous Tissue Substitute, Anterior Approach, Anterior Column, Percutaneous Endoscopic Approach	PR	Misc	Device & Technology Use	1	Neuromusc	Spinal Fusion	TD36
0RG7471	Fusion of 2 to 7 Thoracic Vertebral Joints with Autologous Tissue Substitute, Posterior Approach, Posterior Column, Percutaneous Endoscopic Approach	PR	Misc	Device & Technology Use	1	Neuromusc	Spinal Fusion	TD36
0RG747J	Fusion of 2 to 7 Thoracic Vertebral Joints with Autologous Tissue Substitute, Posterior Approach, Anterior Column, Percutaneous Endoscopic Approach	PR	Misc	Device & Technology Use	1	Neuromusc	Spinal Fusion	TD36
0RG74A0	Fusion of 2 to 7 Thoracic Vertebral Joints with Interbody Fusion Device, Anterior Approach, Anterior Column, Percutaneous Endoscopic Approach	PR	Misc	Device & Technology Use	1	Neuromusc	Spinal Fusion	TD36
0RG74A1	Fusion of 2 to 7 Thoracic Vertebral Joints with Interbody Fusion Device, Posterior Approach, Posterior Column, Percutaneous Endoscopic Approach	PR	Misc	Device & Technology Use	1	Neuromusc	Spinal Fusion	TD36
0RG74AJ	Fusion of 2 to 7 Thoracic Vertebral Joints with Interbody Fusion Device, Posterior Approach, Anterior Column, Percutaneous Endoscopic Approach	PR	Misc	Device & Technology Use	1	Neuromusc	Spinal Fusion	TD36
0RG74J0	Fusion of 2 to 7 Thoracic Vertebral Joints with Synthetic Substitute, Anterior Approach, Anterior Column, Percutaneous Endoscopic Approach	PR	Misc	Device & Technology Use	1	Neuromusc	Spinal Fusion	TD36
0RG74J1	Fusion of 2 to 7 Thoracic Vertebral Joints with Synthetic Substitute, Posterior Approach, Posterior Column, Percutaneous Endoscopic Approach	PR	Misc	Device & Technology Use	1	Neuromusc	Spinal Fusion	TD36
0RG74JJ	Fusion of 2 to 7 Thoracic Vertebral Joints with Synthetic Substitute, Posterior Approach, Anterior Column, Percutaneous Endoscopic Approach	PR	Misc	Device & Technology Use	1	Neuromusc	Spinal Fusion	TD36
0RG74K0	Fusion of 2 to 7 Thoracic Vertebral Joints with Nonautologous Tissue Substitute, Anterior Approach, Anterior Column, Percutaneous Endoscopic Approach	PR	Misc	Device & Technology Use	1	Neuromusc	Spinal Fusion	TD36
0RG74K1	Fusion of 2 to 7 Thoracic Vertebral Joints with Nonautologous Tissue Substitute, Posterior Approach, Posterior Column, Percutaneous Endoscopic Approach	PR	Misc	Device & Technology Use	1	Neuromusc	Spinal Fusion	TD36
0RG74KJ	Fusion of 2 to 7 Thoracic Vertebral Joints with Nonautologous Tissue Substitute, Posterior Approach, Anterior Column, Percutaneous Endoscopic Approach	PR	Misc	Device & Technology Use	1	Neuromusc	Spinal Fusion	TD36
0RG74Z0	Fusion of 2 to 7 Thoracic Vertebral Joints, Anterior Approach, Anterior Column, Percutaneous Endoscopic Approach	PR	Misc	Device & Technology Use	1	Neuromusc	Spinal Fusion	TD36
0RG74Z1	Fusion of 2 to 7 Thoracic Vertebral Joints, Posterior Approach, Posterior Column, Percutaneous Endoscopic Approach	PR	Misc	Device & Technology Use	1	Neuromusc	Spinal Fusion	TD36
0RG74ZJ	Fusion of 2 to 7 Thoracic Vertebral Joints, Posterior Approach, Anterior Column, Percutaneous Endoscopic Approach	PR	Misc	Device & Technology Use	1	Neuromusc	Spinal Fusion	TD36
0RG8070	Fusion of 8 or more Thoracic Vertebral Joints with Autologous Tissue Substitute, Anterior Approach, Anterior Column, Open Approach	PR	Misc	Device & Technology Use	1	Neuromusc	Spinal Fusion	TD36
0RG8071	Fusion of 8 or more Thoracic Vertebral Joints with Autologous Tissue Substitute, Posterior Approach, Posterior Column, Open Approach	PR	Misc	Device & Technology Use	1	Neuromusc	Spinal Fusion	TD36
0RG807J	Fusion of 8 or more Thoracic Vertebral Joints with Autologous Tissue Substitute, Posterior Approach, Anterior Column, Open Approach	PR	Misc	Device & Technology Use	1	Neuromusc	Spinal Fusion	TD36
0RG80A0	Fusion of 8 or more Thoracic Vertebral Joints with Interbody Fusion Device, Anterior Approach, Anterior Column, Open Approach	PR	Misc	Device & Technology Use	1	Neuromusc	Spinal Fusion	TD36
0RG80A1	Fusion of 8 or more Thoracic Vertebral Joints with Interbody Fusion Device, Posterior Approach, Posterior Column, Open Approach	PR	Misc	Device & Technology Use	1	Neuromusc	Spinal Fusion	TD36
0RG80AJ	Fusion of 8 or more Thoracic Vertebral Joints with Interbody Fusion Device, Posterior Approach, Anterior Column, Open Approach	PR	Misc	Device & Technology Use	1	Neuromusc	Spinal Fusion	TD36
0RG80J0	Fusion of 8 or more Thoracic Vertebral Joints with Synthetic Substitute, Anterior Approach, Anterior Column, Open Approach	PR	Misc	Device & Technology Use	1	Neuromusc	Spinal Fusion	TD36
0RG80J1	Fusion of 8 or more Thoracic Vertebral Joints with Synthetic Substitute, Posterior Approach, Posterior Column, Open Approach	PR	Misc	Device & Technology Use	1	Neuromusc	Spinal Fusion	TD36
0RG80JJ	Fusion of 8 or more Thoracic Vertebral Joints with Synthetic Substitute, Posterior Approach, Anterior Column, Open Approach	PR	Misc	Device & Technology Use	1	Neuromusc	Spinal Fusion	TD36
0RG80K0	Fusion of 8 or more Thoracic Vertebral Joints with Nonautologous Tissue Substitute, Anterior Approach, Anterior Column, Open Approach	PR	Misc	Device & Technology Use	1	Neuromusc	Spinal Fusion	TD36
0RG80K1	Fusion of 8 or more Thoracic Vertebral Joints with Nonautologous Tissue Substitute, Posterior Approach, Posterior Column, Open Approach	PR	Misc	Device & Technology Use	1	Neuromusc	Spinal Fusion	TD36
0RG80KJ	Fusion of 8 or more Thoracic Vertebral Joints with Nonautologous Tissue Substitute, Posterior Approach, Anterior Column, Open Approach	PR	Misc	Device & Technology Use	1	Neuromusc	Spinal Fusion	TD36
0RG80Z0	Fusion of 8 or more Thoracic Vertebral Joints, Anterior Approach, Anterior Column, Open Approach	PR	Misc	Device & Technology Use	1	Neuromusc	Spinal Fusion	TD36
0RG80Z1	Fusion of 8 or more Thoracic Vertebral Joints, Posterior Approach, Posterior Column, Open Approach	PR	Misc	Device & Technology Use	1	Neuromusc	Spinal Fusion	TD36
0RG80ZJ	Fusion of 8 or more Thoracic Vertebral Joints, Posterior Approach, Anterior Column, Open Approach	PR	Misc	Device & Technology Use	1	Neuromusc	Spinal Fusion	TD36
0RG8370	Fusion of 8 or more Thoracic Vertebral Joints with Autologous Tissue Substitute, Anterior Approach, Anterior Column, Percutaneous Approach	PR	Misc	Device & Technology Use	1	Neuromusc	Spinal Fusion	TD36
0RG8371	Fusion of 8 or more Thoracic Vertebral Joints with Autologous Tissue Substitute, Posterior Approach, Posterior Column, Percutaneous Approach	PR	Misc	Device & Technology Use	1	Neuromusc	Spinal Fusion	TD36
0RG837J	Fusion of 8 or more Thoracic Vertebral Joints with Autologous Tissue Substitute, Posterior Approach, Anterior Column, Percutaneous Approach	PR	Misc	Device & Technology Use	1	Neuromusc	Spinal Fusion	TD36
0RG83A0	Fusion of 8 or more Thoracic Vertebral Joints with Interbody Fusion Device, Anterior Approach, Anterior Column, Percutaneous Approach	PR	Misc	Device & Technology Use	1	Neuromusc	Spinal Fusion	TD36
0RG83A1	Fusion of 8 or more Thoracic Vertebral Joints with Interbody Fusion Device, Posterior Approach, Posterior Column, Percutaneous Approach	PR	Misc	Device & Technology Use	1	Neuromusc	Spinal Fusion	TD36
0RG83AJ	Fusion of 8 or more Thoracic Vertebral Joints with Interbody Fusion Device, Posterior Approach, Anterior Column, Percutaneous Approach	PR	Misc	Device & Technology Use	1	Neuromusc	Spinal Fusion	TD36
0RG83J0	Fusion of 8 or more Thoracic Vertebral Joints with Synthetic Substitute, Anterior Approach, Anterior Column, Percutaneous Approach	PR	Misc	Device & Technology Use	1	Neuromusc	Spinal Fusion	TD36
0RG83J1	Fusion of 8 or more Thoracic Vertebral Joints with Synthetic Substitute, Posterior Approach, Posterior Column, Percutaneous Approach	PR	Misc	Device & Technology Use	1	Neuromusc	Spinal Fusion	TD36
0RG83JJ	Fusion of 8 or more Thoracic Vertebral Joints with Synthetic Substitute, Posterior Approach, Anterior Column, Percutaneous Approach	PR	Misc	Device & Technology Use	1	Neuromusc	Spinal Fusion	TD36
0RG83K0	Fusion of 8 or more Thoracic Vertebral Joints with Nonautologous Tissue Substitute, Anterior Approach, Anterior Column, Percutaneous Approach	PR	Misc	Device & Technology Use	1	Neuromusc	Spinal Fusion	TD36
0RG83K1	Fusion of 8 or more Thoracic Vertebral Joints with Nonautologous Tissue Substitute, Posterior Approach, Posterior Column, Percutaneous Approach	PR	Misc	Device & Technology Use	1	Neuromusc	Spinal Fusion	TD36
0RG83KJ	Fusion of 8 or more Thoracic Vertebral Joints with Nonautologous Tissue Substitute, Posterior Approach, Anterior Column, Percutaneous Approach	PR	Misc	Device & Technology Use	1	Neuromusc	Spinal Fusion	TD36
0RG83Z0	Fusion of 8 or more Thoracic Vertebral Joints, Anterior Approach, Anterior Column, Percutaneous Approach	PR	Misc	Device & Technology Use	1	Neuromusc	Spinal Fusion	TD36
0RG83Z1	Fusion of 8 or more Thoracic Vertebral Joints, Posterior Approach, Posterior Column, Percutaneous Approach	PR	Misc	Device & Technology Use	1	Neuromusc	Spinal Fusion	TD36
0RG83ZJ	Fusion of 8 or more Thoracic Vertebral Joints, Posterior Approach, Anterior Column, Percutaneous Approach	PR	Misc	Device & Technology Use	1	Neuromusc	Spinal Fusion	TD36
0RG8470	Fusion of 8 or more Thoracic Vertebral Joints with Autologous Tissue Substitute, Anterior Approach, Anterior Column, Percutaneous Endoscopic Approach	PR	Misc	Device & Technology Use	1	Neuromusc	Spinal Fusion	TD36
0RG8471	Fusion of 8 or more Thoracic Vertebral Joints with Autologous Tissue Substitute, Posterior Approach, Posterior Column, Percutaneous Endoscopic Approach	PR	Misc	Device & Technology Use	1	Neuromusc	Spinal Fusion	TD36
0RG847J	Fusion of 8 or more Thoracic Vertebral Joints with Autologous Tissue Substitute, Posterior Approach, Anterior Column, Percutaneous Endoscopic Approach	PR	Misc	Device & Technology Use	1	Neuromusc	Spinal Fusion	TD36
0RG84A0	Fusion of 8 or more Thoracic Vertebral Joints with Interbody Fusion Device, Anterior Approach, Anterior Column, Percutaneous Endoscopic Approach	PR	Misc	Device & Technology Use	1	Neuromusc	Spinal Fusion	TD36
0RG84A1	Fusion of 8 or more Thoracic Vertebral Joints with Interbody Fusion Device, Posterior Approach, Posterior Column, Percutaneous Endoscopic Approach	PR	Misc	Device & Technology Use	1	Neuromusc	Spinal Fusion	TD36
0RG84AJ	Fusion of 8 or more Thoracic Vertebral Joints with Interbody Fusion Device, Posterior Approach, Anterior Column, Percutaneous Endoscopic Approach	PR	Misc	Device & Technology Use	1	Neuromusc	Spinal Fusion	TD36
0RG84J0	Fusion of 8 or more Thoracic Vertebral Joints with Synthetic Substitute, Anterior Approach, Anterior Column, Percutaneous Endoscopic Approach	PR	Misc	Device & Technology Use	1	Neuromusc	Spinal Fusion	TD36
0RG84J1	Fusion of 8 or more Thoracic Vertebral Joints with Synthetic Substitute, Posterior Approach, Posterior Column, Percutaneous Endoscopic Approach	PR	Misc	Device & Technology Use	1	Neuromusc	Spinal Fusion	TD36
0RG84JJ	Fusion of 8 or more Thoracic Vertebral Joints with Synthetic Substitute, Posterior Approach, Anterior Column, Percutaneous Endoscopic Approach	PR	Misc	Device & Technology Use	1	Neuromusc	Spinal Fusion	TD36
0RG84K0	Fusion of 8 or more Thoracic Vertebral Joints with Nonautologous Tissue Substitute, Anterior Approach, Anterior Column, Percutaneous Endoscopic Approach	PR	Misc	Device & Technology Use	1	Neuromusc	Spinal Fusion	TD36
0RG84K1	Fusion of 8 or more Thoracic Vertebral Joints with Nonautologous Tissue Substitute, Posterior Approach, Posterior Column, Percutaneous Endoscopic Approach	PR	Misc	Device & Technology Use	1	Neuromusc	Spinal Fusion	TD36
0RG84KJ	Fusion of 8 or more Thoracic Vertebral Joints with Nonautologous Tissue Substitute, Posterior Approach, Anterior Column, Percutaneous Endoscopic Approach	PR	Misc	Device & Technology Use	1	Neuromusc	Spinal Fusion	TD36
0RG84Z0	Fusion of 8 or more Thoracic Vertebral Joints, Anterior Approach, Anterior Column, Percutaneous Endoscopic Approach	PR	Misc	Device & Technology Use	1	Neuromusc	Spinal Fusion	TD36
0RG84Z1	Fusion of 8 or more Thoracic Vertebral Joints, Posterior Approach, Posterior Column, Percutaneous Endoscopic Approach	PR	Misc	Device & Technology Use	1	Neuromusc	Spinal Fusion	TD36
0RG84ZJ	Fusion of 8 or more Thoracic Vertebral Joints, Posterior Approach, Anterior Column, Percutaneous Endoscopic Approach	PR	Misc	Device & Technology Use	1	Neuromusc	Spinal Fusion	TD36
0RGA070	Fusion of Thoracolumbar Vertebral Joint with Autologous Tissue Substitute, Anterior Approach, Anterior Column, Open Approach	PR	Misc	Device & Technology Use	1	Neuromusc	Spinal Fusion	TD36
0RGA071	Fusion of Thoracolumbar Vertebral Joint with Autologous Tissue Substitute, Posterior Approach, Posterior Column, Open Approach	PR	Misc	Device & Technology Use	1	Neuromusc	Spinal Fusion	TD36
0RGA07J	Fusion of Thoracolumbar Vertebral Joint with Autologous Tissue Substitute, Posterior Approach, Anterior Column, Open Approach	PR	Misc	Device & Technology Use	1	Neuromusc	Spinal Fusion	TD36
0RGA0A0	Fusion of Thoracolumbar Vertebral Joint with Interbody Fusion Device, Anterior Approach, Anterior Column, Open Approach	PR	Misc	Device & Technology Use	1	Neuromusc	Spinal Fusion	TD36
0RGA0A1	Fusion of Thoracolumbar Vertebral Joint with Interbody Fusion Device, Posterior Approach, Posterior Column, Open Approach	PR	Misc	Device & Technology Use	1	Neuromusc	Spinal Fusion	TD36
0RGA0AJ	Fusion of Thoracolumbar Vertebral Joint with Interbody Fusion Device, Posterior Approach, Anterior Column, Open Approach	PR	Misc	Device & Technology Use	1	Neuromusc	Spinal Fusion	TD36
0RGA0J0	Fusion of Thoracolumbar Vertebral Joint with Synthetic Substitute, Anterior Approach, Anterior Column, Open Approach	PR	Misc	Device & Technology Use	1	Neuromusc	Spinal Fusion	TD36
0RGA0J1	Fusion of Thoracolumbar Vertebral Joint with Synthetic Substitute, Posterior Approach, Posterior Column, Open Approach	PR	Misc	Device & Technology Use	1	Neuromusc	Spinal Fusion	TD36
0RGA0JJ	Fusion of Thoracolumbar Vertebral Joint with Synthetic Substitute, Posterior Approach, Anterior Column, Open Approach	PR	Misc	Device & Technology Use	1	Neuromusc	Spinal Fusion	TD36
0RGA0K0	Fusion of Thoracolumbar Vertebral Joint with Nonautologous Tissue Substitute, Anterior Approach, Anterior Column, Open Approach	PR	Misc	Device & Technology Use	1	Neuromusc	Spinal Fusion	TD36
0RGA0K1	Fusion of Thoracolumbar Vertebral Joint with Nonautologous Tissue Substitute, Posterior Approach, Posterior Column, Open Approach	PR	Misc	Device & Technology Use	1	Neuromusc	Spinal Fusion	TD36
0RGA0KJ	Fusion of Thoracolumbar Vertebral Joint with Nonautologous Tissue Substitute, Posterior Approach, Anterior Column, Open Approach	PR	Misc	Device & Technology Use	1	Neuromusc	Spinal Fusion	TD36
0RGA0Z0	Fusion of Thoracolumbar Vertebral Joint, Anterior Approach, Anterior Column, Open Approach	PR	Misc	Device & Technology Use	1	Neuromusc	Spinal Fusion	TD36
0RGA0Z1	Fusion of Thoracolumbar Vertebral Joint, Posterior Approach, Posterior Column, Open Approach	PR	Misc	Device & Technology Use	1	Neuromusc	Spinal Fusion	TD36
0RGA0ZJ	Fusion of Thoracolumbar Vertebral Joint, Posterior Approach, Anterior Column, Open Approach	PR	Misc	Device & Technology Use	1	Neuromusc	Spinal Fusion	TD36
0RGA370	Fusion of Thoracolumbar Vertebral Joint with Autologous Tissue Substitute, Anterior Approach, Anterior Column, Percutaneous Approach	PR	Misc	Device & Technology Use	1	Neuromusc	Spinal Fusion	TD36
0RGA371	Fusion of Thoracolumbar Vertebral Joint with Autologous Tissue Substitute, Posterior Approach, Posterior Column, Percutaneous Approach	PR	Misc	Device & Technology Use	1	Neuromusc	Spinal Fusion	TD36
0RGA37J	Fusion of Thoracolumbar Vertebral Joint with Autologous Tissue Substitute, Posterior Approach, Anterior Column, Percutaneous Approach	PR	Misc	Device & Technology Use	1	Neuromusc	Spinal Fusion	TD36
0RGA3A0	Fusion of Thoracolumbar Vertebral Joint with Interbody Fusion Device, Anterior Approach, Anterior Column, Percutaneous Approach	PR	Misc	Device & Technology Use	1	Neuromusc	Spinal Fusion	TD36
0RGA3A1	Fusion of Thoracolumbar Vertebral Joint with Interbody Fusion Device, Posterior Approach, Posterior Column, Percutaneous Approach	PR	Misc	Device & Technology Use	1	Neuromusc	Spinal Fusion	TD36
0RGA3AJ	Fusion of Thoracolumbar Vertebral Joint with Interbody Fusion Device, Posterior Approach, Anterior Column, Percutaneous Approach	PR	Misc	Device & Technology Use	1	Neuromusc	Spinal Fusion	TD36
0RGA3J0	Fusion of Thoracolumbar Vertebral Joint with Synthetic Substitute, Anterior Approach, Anterior Column, Percutaneous Approach	PR	Misc	Device & Technology Use	1	Neuromusc	Spinal Fusion	TD36
0RGA3J1	Fusion of Thoracolumbar Vertebral Joint with Synthetic Substitute, Posterior Approach, Posterior Column, Percutaneous Approach	PR	Misc	Device & Technology Use	1	Neuromusc	Spinal Fusion	TD36
0RGA3JJ	Fusion of Thoracolumbar Vertebral Joint with Synthetic Substitute, Posterior Approach, Anterior Column, Percutaneous Approach	PR	Misc	Device & Technology Use	1	Neuromusc	Spinal Fusion	TD36
0RGA3K0	Fusion of Thoracolumbar Vertebral Joint with Nonautologous Tissue Substitute, Anterior Approach, Anterior Column, Percutaneous Approach	PR	Misc	Device & Technology Use	1	Neuromusc	Spinal Fusion	TD36
0RGA3K1	Fusion of Thoracolumbar Vertebral Joint with Nonautologous Tissue Substitute, Posterior Approach, Posterior Column, Percutaneous Approach	PR	Misc	Device & Technology Use	1	Neuromusc	Spinal Fusion	TD36
0RGA3KJ	Fusion of Thoracolumbar Vertebral Joint with Nonautologous Tissue Substitute, Posterior Approach, Anterior Column, Percutaneous Approach	PR	Misc	Device & Technology Use	1	Neuromusc	Spinal Fusion	TD36
0RGA3Z0	Fusion of Thoracolumbar Vertebral Joint, Anterior Approach, Anterior Column, Percutaneous Approach	PR	Misc	Device & Technology Use	1	Neuromusc	Spinal Fusion	TD36
0RGA3Z1	Fusion of Thoracolumbar Vertebral Joint, Posterior Approach, Posterior Column, Percutaneous Approach	PR	Misc	Device & Technology Use	1	Neuromusc	Spinal Fusion	TD36
0RGA3ZJ	Fusion of Thoracolumbar Vertebral Joint, Posterior Approach, Anterior Column, Percutaneous Approach	PR	Misc	Device & Technology Use	1	Neuromusc	Spinal Fusion	TD36
0RGA470	Fusion of Thoracolumbar Vertebral Joint with Autologous Tissue Substitute, Anterior Approach, Anterior Column, Percutaneous Endoscopic Approach	PR	Misc	Device & Technology Use	1	Neuromusc	Spinal Fusion	TD36
0RGA471	Fusion of Thoracolumbar Vertebral Joint with Autologous Tissue Substitute, Posterior Approach, Posterior Column, Percutaneous Endoscopic Approach	PR	Misc	Device & Technology Use	1	Neuromusc	Spinal Fusion	TD36
0RGA47J	Fusion of Thoracolumbar Vertebral Joint with Autologous Tissue Substitute, Posterior Approach, Anterior Column, Percutaneous Endoscopic Approach	PR	Misc	Device & Technology Use	1	Neuromusc	Spinal Fusion	TD36
0RGA4A0	Fusion of Thoracolumbar Vertebral Joint with Interbody Fusion Device, Anterior Approach, Anterior Column, Percutaneous Endoscopic Approach	PR	Misc	Device & Technology Use	1	Neuromusc	Spinal Fusion	TD36
0RGA4A1	Fusion of Thoracolumbar Vertebral Joint with Interbody Fusion Device, Posterior Approach, Posterior Column, Percutaneous Endoscopic Approach	PR	Misc	Device & Technology Use	1	Neuromusc	Spinal Fusion	TD36
0RGA4AJ	Fusion of Thoracolumbar Vertebral Joint with Interbody Fusion Device, Posterior Approach, Anterior Column, Percutaneous Endoscopic Approach	PR	Misc	Device & Technology Use	1	Neuromusc	Spinal Fusion	TD36
0RGA4J0	Fusion of Thoracolumbar Vertebral Joint with Synthetic Substitute, Anterior Approach, Anterior Column, Percutaneous Endoscopic Approach	PR	Misc	Device & Technology Use	1	Neuromusc	Spinal Fusion	TD36
0RGA4J1	Fusion of Thoracolumbar Vertebral Joint with Synthetic Substitute, Posterior Approach, Posterior Column, Percutaneous Endoscopic Approach	PR	Misc	Device & Technology Use	1	Neuromusc	Spinal Fusion	TD36
0RGA4JJ	Fusion of Thoracolumbar Vertebral Joint with Synthetic Substitute, Posterior Approach, Anterior Column, Percutaneous Endoscopic Approach	PR	Misc	Device & Technology Use	1	Neuromusc	Spinal Fusion	TD36
0RGA4K0	Fusion of Thoracolumbar Vertebral Joint with Nonautologous Tissue Substitute, Anterior Approach, Anterior Column, Percutaneous Endoscopic Approach	PR	Misc	Device & Technology Use	1	Neuromusc	Spinal Fusion	TD36
0RGA4K1	Fusion of Thoracolumbar Vertebral Joint with Nonautologous Tissue Substitute, Posterior Approach, Posterior Column, Percutaneous Endoscopic Approach	PR	Misc	Device & Technology Use	1	Neuromusc	Spinal Fusion	TD36
0RGA4KJ	Fusion of Thoracolumbar Vertebral Joint with Nonautologous Tissue Substitute, Posterior Approach, Anterior Column, Percutaneous Endoscopic Approach	PR	Misc	Device & Technology Use	1	Neuromusc	Spinal Fusion	TD36
0RGA4Z0	Fusion of Thoracolumbar Vertebral Joint, Anterior Approach, Anterior Column, Percutaneous Endoscopic Approach	PR	Misc	Device & Technology Use	1	Neuromusc	Spinal Fusion	TD36
0RGA4Z1	Fusion of Thoracolumbar Vertebral Joint, Posterior Approach, Posterior Column, Percutaneous Endoscopic Approach	PR	Misc	Device & Technology Use	1	Neuromusc	Spinal Fusion	TD36
0RGA4ZJ	Fusion of Thoracolumbar Vertebral Joint, Posterior Approach, Anterior Column, Percutaneous Endoscopic Approach	PR	Misc	Device & Technology Use	1	Neuromusc	Spinal Fusion	TD36
0SG0070	Fusion of Lumbar Vertebral Joint with Autologous Tissue Substitute, Anterior Approach, Anterior Column, Open Approach	PR	Misc	Device & Technology Use	1	Neuromusc	Spinal Fusion	TD36
0SG0071	Fusion of Lumbar Vertebral Joint with Autologous Tissue Substitute, Posterior Approach, Posterior Column, Open Approach	PR	Misc	Device & Technology Use	1	Neuromusc	Spinal Fusion	TD36
0SG007J	Fusion of Lumbar Vertebral Joint with Autologous Tissue Substitute, Posterior Approach, Anterior Column, Open Approach	PR	Misc	Device & Technology Use	1	Neuromusc	Spinal Fusion	TD36
0SG00A0	Fusion of Lumbar Vertebral Joint with Interbody Fusion Device, Anterior Approach, Anterior Column, Open Approach	PR	Misc	Device & Technology Use	1	Neuromusc	Spinal Fusion	TD36
0SG00A1	Fusion of Lumbar Vertebral Joint with Interbody Fusion Device, Posterior Approach, Posterior Column, Open Approach	PR	Misc	Device & Technology Use	1	Neuromusc	Spinal Fusion	TD36
0SG00AJ	Fusion of Lumbar Vertebral Joint with Interbody Fusion Device, Posterior Approach, Anterior Column, Open Approach	PR	Misc	Device & Technology Use	1	Neuromusc	Spinal Fusion	TD36
0SG00J0	Fusion of Lumbar Vertebral Joint with Synthetic Substitute, Anterior Approach, Anterior Column, Open Approach	PR	Misc	Device & Technology Use	1	Neuromusc	Spinal Fusion	TD36
0SG00J1	Fusion of Lumbar Vertebral Joint with Synthetic Substitute, Posterior Approach, Posterior Column, Open Approach	PR	Misc	Device & Technology Use	1	Neuromusc	Spinal Fusion	TD36
0SG00JJ	Fusion of Lumbar Vertebral Joint with Synthetic Substitute, Posterior Approach, Anterior Column, Open Approach	PR	Misc	Device & Technology Use	1	Neuromusc	Spinal Fusion	TD36
0SG00K0	Fusion of Lumbar Vertebral Joint with Nonautologous Tissue Substitute, Anterior Approach, Anterior Column, Open Approach	PR	Misc	Device & Technology Use	1	Neuromusc	Spinal Fusion	TD36
0SG00K1	Fusion of Lumbar Vertebral Joint with Nonautologous Tissue Substitute, Posterior Approach, Posterior Column, Open Approach	PR	Misc	Device & Technology Use	1	Neuromusc	Spinal Fusion	TD36
0SG00KJ	Fusion of Lumbar Vertebral Joint with Nonautologous Tissue Substitute, Posterior Approach, Anterior Column, Open Approach	PR	Misc	Device & Technology Use	1	Neuromusc	Spinal Fusion	TD36
0SG00Z0	Fusion of Lumbar Vertebral Joint, Anterior Approach, Anterior Column, Open Approach	PR	Misc	Device & Technology Use	1	Neuromusc	Spinal Fusion	TD36
0SG00Z1	Fusion of Lumbar Vertebral Joint, Posterior Approach, Posterior Column, Open Approach	PR	Misc	Device & Technology Use	1	Neuromusc	Spinal Fusion	TD36
0SG00ZJ	Fusion of Lumbar Vertebral Joint, Posterior Approach, Anterior Column, Open Approach	PR	Misc	Device & Technology Use	1	Neuromusc	Spinal Fusion	TD36
0SG0370	Fusion of Lumbar Vertebral Joint with Autologous Tissue Substitute, Anterior Approach, Anterior Column, Percutaneous Approach	PR	Misc	Device & Technology Use	1	Neuromusc	Spinal Fusion	TD36
0SG0371	Fusion of Lumbar Vertebral Joint with Autologous Tissue Substitute, Posterior Approach, Posterior Column, Percutaneous Approach	PR	Misc	Device & Technology Use	1	Neuromusc	Spinal Fusion	TD36
0SG037J	Fusion of Lumbar Vertebral Joint with Autologous Tissue Substitute, Posterior Approach, Anterior Column, Percutaneous Approach	PR	Misc	Device & Technology Use	1	Neuromusc	Spinal Fusion	TD36
0SG03A0	Fusion of Lumbar Vertebral Joint with Interbody Fusion Device, Anterior Approach, Anterior Column, Percutaneous Approach	PR	Misc	Device & Technology Use	1	Neuromusc	Spinal Fusion	TD36
0SG03A1	Fusion of Lumbar Vertebral Joint with Interbody Fusion Device, Posterior Approach, Posterior Column, Percutaneous Approach	PR	Misc	Device & Technology Use	1	Neuromusc	Spinal Fusion	TD36
0SG03AJ	Fusion of Lumbar Vertebral Joint with Interbody Fusion Device, Posterior Approach, Anterior Column, Percutaneous Approach	PR	Misc	Device & Technology Use	1	Neuromusc	Spinal Fusion	TD36
0SG03J0	Fusion of Lumbar Vertebral Joint with Synthetic Substitute, Anterior Approach, Anterior Column, Percutaneous Approach	PR	Misc	Device & Technology Use	1	Neuromusc	Spinal Fusion	TD36
0SG03J1	Fusion of Lumbar Vertebral Joint with Synthetic Substitute, Posterior Approach, Posterior Column, Percutaneous Approach	PR	Misc	Device & Technology Use	1	Neuromusc	Spinal Fusion	TD36
0SG03JJ	Fusion of Lumbar Vertebral Joint with Synthetic Substitute, Posterior Approach, Anterior Column, Percutaneous Approach	PR	Misc	Device & Technology Use	1	Neuromusc	Spinal Fusion	TD36
0SG03K0	Fusion of Lumbar Vertebral Joint with Nonautologous Tissue Substitute, Anterior Approach, Anterior Column, Percutaneous Approach	PR	Misc	Device & Technology Use	1	Neuromusc	Spinal Fusion	TD36
0SG03K1	Fusion of Lumbar Vertebral Joint with Nonautologous Tissue Substitute, Posterior Approach, Posterior Column, Percutaneous Approach	PR	Misc	Device & Technology Use	1	Neuromusc	Spinal Fusion	TD36
0SG03KJ	Fusion of Lumbar Vertebral Joint with Nonautologous Tissue Substitute, Posterior Approach, Anterior Column, Percutaneous Approach	PR	Misc	Device & Technology Use	1	Neuromusc	Spinal Fusion	TD36
0SG03Z0	Fusion of Lumbar Vertebral Joint, Anterior Approach, Anterior Column, Percutaneous Approach	PR	Misc	Device & Technology Use	1	Neuromusc	Spinal Fusion	TD36
0SG03Z1	Fusion of Lumbar Vertebral Joint, Posterior Approach, Posterior Column, Percutaneous Approach	PR	Misc	Device & Technology Use	1	Neuromusc	Spinal Fusion	TD36
0SG03ZJ	Fusion of Lumbar Vertebral Joint, Posterior Approach, Anterior Column, Percutaneous Approach	PR	Misc	Device & Technology Use	1	Neuromusc	Spinal Fusion	TD36
0SG0470	Fusion of Lumbar Vertebral Joint with Autologous Tissue Substitute, Anterior Approach, Anterior Column, Percutaneous Endoscopic Approach	PR	Misc	Device & Technology Use	1	Neuromusc	Spinal Fusion	TD36
0SG0471	Fusion of Lumbar Vertebral Joint with Autologous Tissue Substitute, Posterior Approach, Posterior Column, Percutaneous Endoscopic Approach	PR	Misc	Device & Technology Use	1	Neuromusc	Spinal Fusion	TD36
0SG047J	Fusion of Lumbar Vertebral Joint with Autologous Tissue Substitute, Posterior Approach, Anterior Column, Percutaneous Endoscopic Approach	PR	Misc	Device & Technology Use	1	Neuromusc	Spinal Fusion	TD36
0SG04A0	Fusion of Lumbar Vertebral Joint with Interbody Fusion Device, Anterior Approach, Anterior Column, Percutaneous Endoscopic Approach	PR	Misc	Device & Technology Use	1	Neuromusc	Spinal Fusion	TD36
0SG04A1	Fusion of Lumbar Vertebral Joint with Interbody Fusion Device, Posterior Approach, Posterior Column, Percutaneous Endoscopic Approach	PR	Misc	Device & Technology Use	1	Neuromusc	Spinal Fusion	TD36
0SG04AJ	Fusion of Lumbar Vertebral Joint with Interbody Fusion Device, Posterior Approach, Anterior Column, Percutaneous Endoscopic Approach	PR	Misc	Device & Technology Use	1	Neuromusc	Spinal Fusion	TD36
0SG04J0	Fusion of Lumbar Vertebral Joint with Synthetic Substitute, Anterior Approach, Anterior Column, Percutaneous Endoscopic Approach	PR	Misc	Device & Technology Use	1	Neuromusc	Spinal Fusion	TD36
0SG04J1	Fusion of Lumbar Vertebral Joint with Synthetic Substitute, Posterior Approach, Posterior Column, Percutaneous Endoscopic Approach	PR	Misc	Device & Technology Use	1	Neuromusc	Spinal Fusion	TD36
0SG04JJ	Fusion of Lumbar Vertebral Joint with Synthetic Substitute, Posterior Approach, Anterior Column, Percutaneous Endoscopic Approach	PR	Misc	Device & Technology Use	1	Neuromusc	Spinal Fusion	TD36
0SG04K0	Fusion of Lumbar Vertebral Joint with Nonautologous Tissue Substitute, Anterior Approach, Anterior Column, Percutaneous Endoscopic Approach	PR	Misc	Device & Technology Use	1	Neuromusc	Spinal Fusion	TD36
0SG04K1	Fusion of Lumbar Vertebral Joint with Nonautologous Tissue Substitute, Posterior Approach, Posterior Column, Percutaneous Endoscopic Approach	PR	Misc	Device & Technology Use	1	Neuromusc	Spinal Fusion	TD36
0SG04KJ	Fusion of Lumbar Vertebral Joint with Nonautologous Tissue Substitute, Posterior Approach, Anterior Column, Percutaneous Endoscopic Approach	PR	Misc	Device & Technology Use	1	Neuromusc	Spinal Fusion	TD36
0SG04Z0	Fusion of Lumbar Vertebral Joint, Anterior Approach, Anterior Column, Percutaneous Endoscopic Approach	PR	Misc	Device & Technology Use	1	Neuromusc	Spinal Fusion	TD36
0SG04Z1	Fusion of Lumbar Vertebral Joint, Posterior Approach, Posterior Column, Percutaneous Endoscopic Approach	PR	Misc	Device & Technology Use	1	Neuromusc	Spinal Fusion	TD36
0SG04ZJ	Fusion of Lumbar Vertebral Joint, Posterior Approach, Anterior Column, Percutaneous Endoscopic Approach	PR	Misc	Device & Technology Use	1	Neuromusc	Spinal Fusion	TD36
0SG1070	Fusion of 2 or more Lumbar Vertebral Joints with Autologous Tissue Substitute, Anterior Approach, Anterior Column, Open Approach	PR	Misc	Device & Technology Use	1	Neuromusc	Spinal Fusion	TD36
0SG1071	Fusion of 2 or more Lumbar Vertebral Joints with Autologous Tissue Substitute, Posterior Approach, Posterior Column, Open Approach	PR	Misc	Device & Technology Use	1	Neuromusc	Spinal Fusion	TD36
0SG107J	Fusion of 2 or more Lumbar Vertebral Joints with Autologous Tissue Substitute, Posterior Approach, Anterior Column, Open Approach	PR	Misc	Device & Technology Use	1	Neuromusc	Spinal Fusion	TD36
0SG10A0	Fusion of 2 or more Lumbar Vertebral Joints with Interbody Fusion Device, Anterior Approach, Anterior Column, Open Approach	PR	Misc	Device & Technology Use	1	Neuromusc	Spinal Fusion	TD36
0SG10A1	Fusion of 2 or more Lumbar Vertebral Joints with Interbody Fusion Device, Posterior Approach, Posterior Column, Open Approach	PR	Misc	Device & Technology Use	1	Neuromusc	Spinal Fusion	TD36
0SG10AJ	Fusion of 2 or more Lumbar Vertebral Joints with Interbody Fusion Device, Posterior Approach, Anterior Column, Open Approach	PR	Misc	Device & Technology Use	1	Neuromusc	Spinal Fusion	TD36
0SG10J0	Fusion of 2 or more Lumbar Vertebral Joints with Synthetic Substitute, Anterior Approach, Anterior Column, Open Approach	PR	Misc	Device & Technology Use	1	Neuromusc	Spinal Fusion	TD36
0SG10J1	Fusion of 2 or more Lumbar Vertebral Joints with Synthetic Substitute, Posterior Approach, Posterior Column, Open Approach	PR	Misc	Device & Technology Use	1	Neuromusc	Spinal Fusion	TD36
0SG10JJ	Fusion of 2 or more Lumbar Vertebral Joints with Synthetic Substitute, Posterior Approach, Anterior Column, Open Approach	PR	Misc	Device & Technology Use	1	Neuromusc	Spinal Fusion	TD36
0SG10K0	Fusion of 2 or more Lumbar Vertebral Joints with Nonautologous Tissue Substitute, Anterior Approach, Anterior Column, Open Approach	PR	Misc	Device & Technology Use	1	Neuromusc	Spinal Fusion	TD36
0SG10K1	Fusion of 2 or more Lumbar Vertebral Joints with Nonautologous Tissue Substitute, Posterior Approach, Posterior Column, Open Approach	PR	Misc	Device & Technology Use	1	Neuromusc	Spinal Fusion	TD36
0SG10KJ	Fusion of 2 or more Lumbar Vertebral Joints with Nonautologous Tissue Substitute, Posterior Approach, Anterior Column, Open Approach	PR	Misc	Device & Technology Use	1	Neuromusc	Spinal Fusion	TD36
0SG10Z0	Fusion of 2 or more Lumbar Vertebral Joints, Anterior Approach, Anterior Column, Open Approach	PR	Misc	Device & Technology Use	1	Neuromusc	Spinal Fusion	TD36
0SG10Z1	Fusion of 2 or more Lumbar Vertebral Joints, Posterior Approach, Posterior Column, Open Approach	PR	Misc	Device & Technology Use	1	Neuromusc	Spinal Fusion	TD36
0SG10ZJ	Fusion of 2 or more Lumbar Vertebral Joints, Posterior Approach, Anterior Column, Open Approach	PR	Misc	Device & Technology Use	1	Neuromusc	Spinal Fusion	TD36
0SG1370	Fusion of 2 or more Lumbar Vertebral Joints with Autologous Tissue Substitute, Anterior Approach, Anterior Column, Percutaneous Approach	PR	Misc	Device & Technology Use	1	Neuromusc	Spinal Fusion	TD36
0SG1371	Fusion of 2 or more Lumbar Vertebral Joints with Autologous Tissue Substitute, Posterior Approach, Posterior Column, Percutaneous Approach	PR	Misc	Device & Technology Use	1	Neuromusc	Spinal Fusion	TD36
0SG137J	Fusion of 2 or more Lumbar Vertebral Joints with Autologous Tissue Substitute, Posterior Approach, Anterior Column, Percutaneous Approach	PR	Misc	Device & Technology Use	1	Neuromusc	Spinal Fusion	TD36
0SG13A0	Fusion of 2 or more Lumbar Vertebral Joints with Interbody Fusion Device, Anterior Approach, Anterior Column, Percutaneous Approach	PR	Misc	Device & Technology Use	1	Neuromusc	Spinal Fusion	TD36
0SG13A1	Fusion of 2 or more Lumbar Vertebral Joints with Interbody Fusion Device, Posterior Approach, Posterior Column, Percutaneous Approach	PR	Misc	Device & Technology Use	1	Neuromusc	Spinal Fusion	TD36
0SG13AJ	Fusion of 2 or more Lumbar Vertebral Joints with Interbody Fusion Device, Posterior Approach, Anterior Column, Percutaneous Approach	PR	Misc	Device & Technology Use	1	Neuromusc	Spinal Fusion	TD36
0SG13J0	Fusion of 2 or more Lumbar Vertebral Joints with Synthetic Substitute, Anterior Approach, Anterior Column, Percutaneous Approach	PR	Misc	Device & Technology Use	1	Neuromusc	Spinal Fusion	TD36
0SG13J1	Fusion of 2 or more Lumbar Vertebral Joints with Synthetic Substitute, Posterior Approach, Posterior Column, Percutaneous Approach	PR	Misc	Device & Technology Use	1	Neuromusc	Spinal Fusion	TD36
0SG13JJ	Fusion of 2 or more Lumbar Vertebral Joints with Synthetic Substitute, Posterior Approach, Anterior Column, Percutaneous Approach	PR	Misc	Device & Technology Use	1	Neuromusc	Spinal Fusion	TD36
0SG13K0	Fusion of 2 or more Lumbar Vertebral Joints with Nonautologous Tissue Substitute, Anterior Approach, Anterior Column, Percutaneous Approach	PR	Misc	Device & Technology Use	1	Neuromusc	Spinal Fusion	TD36
0SG13K1	Fusion of 2 or more Lumbar Vertebral Joints with Nonautologous Tissue Substitute, Posterior Approach, Posterior Column, Percutaneous Approach	PR	Misc	Device & Technology Use	1	Neuromusc	Spinal Fusion	TD36
0SG13KJ	Fusion of 2 or more Lumbar Vertebral Joints with Nonautologous Tissue Substitute, Posterior Approach, Anterior Column, Percutaneous Approach	PR	Misc	Device & Technology Use	1	Neuromusc	Spinal Fusion	TD36
0SG13Z0	Fusion of 2 or more Lumbar Vertebral Joints, Anterior Approach, Anterior Column, Percutaneous Approach	PR	Misc	Device & Technology Use	1	Neuromusc	Spinal Fusion	TD36
0SG13Z1	Fusion of 2 or more Lumbar Vertebral Joints, Posterior Approach, Posterior Column, Percutaneous Approach	PR	Misc	Device & Technology Use	1	Neuromusc	Spinal Fusion	TD36
0SG13ZJ	Fusion of 2 or more Lumbar Vertebral Joints, Posterior Approach, Anterior Column, Percutaneous Approach	PR	Misc	Device & Technology Use	1	Neuromusc	Spinal Fusion	TD36
0SG1470	Fusion of 2 or more Lumbar Vertebral Joints with Autologous Tissue Substitute, Anterior Approach, Anterior Column, Percutaneous Endoscopic Approach	PR	Misc	Device & Technology Use	1	Neuromusc	Spinal Fusion	TD36
0SG1471	Fusion of 2 or more Lumbar Vertebral Joints with Autologous Tissue Substitute, Posterior Approach, Posterior Column, Percutaneous Endoscopic Approach	PR	Misc	Device & Technology Use	1	Neuromusc	Spinal Fusion	TD36
0SG147J	Fusion of 2 or more Lumbar Vertebral Joints with Autologous Tissue Substitute, Posterior Approach, Anterior Column, Percutaneous Endoscopic Approach	PR	Misc	Device & Technology Use	1	Neuromusc	Spinal Fusion	TD36
0SG14A0	Fusion of 2 or more Lumbar Vertebral Joints with Interbody Fusion Device, Anterior Approach, Anterior Column, Percutaneous Endoscopic Approach	PR	Misc	Device & Technology Use	1	Neuromusc	Spinal Fusion	TD36
0SG14A1	Fusion of 2 or more Lumbar Vertebral Joints with Interbody Fusion Device, Posterior Approach, Posterior Column, Percutaneous Endoscopic Approach	PR	Misc	Device & Technology Use	1	Neuromusc	Spinal Fusion	TD36
0SG14AJ	Fusion of 2 or more Lumbar Vertebral Joints with Interbody Fusion Device, Posterior Approach, Anterior Column, Percutaneous Endoscopic Approach	PR	Misc	Device & Technology Use	1	Neuromusc	Spinal Fusion	TD36
0SG14J0	Fusion of 2 or more Lumbar Vertebral Joints with Synthetic Substitute, Anterior Approach, Anterior Column, Percutaneous Endoscopic Approach	PR	Misc	Device & Technology Use	1	Neuromusc	Spinal Fusion	TD36
0SG14J1	Fusion of 2 or more Lumbar Vertebral Joints with Synthetic Substitute, Posterior Approach, Posterior Column, Percutaneous Endoscopic Approach	PR	Misc	Device & Technology Use	1	Neuromusc	Spinal Fusion	TD36
0SG14JJ	Fusion of 2 or more Lumbar Vertebral Joints with Synthetic Substitute, Posterior Approach, Anterior Column, Percutaneous Endoscopic Approach	PR	Misc	Device & Technology Use	1	Neuromusc	Spinal Fusion	TD36
0SG14K0	Fusion of 2 or more Lumbar Vertebral Joints with Nonautologous Tissue Substitute, Anterior Approach, Anterior Column, Percutaneous Endoscopic Approach	PR	Misc	Device & Technology Use	1	Neuromusc	Spinal Fusion	TD36
0SG14K1	Fusion of 2 or more Lumbar Vertebral Joints with Nonautologous Tissue Substitute, Posterior Approach, Posterior Column, Percutaneous Endoscopic Approach	PR	Misc	Device & Technology Use	1	Neuromusc	Spinal Fusion	TD36
0SG14KJ	Fusion of 2 or more Lumbar Vertebral Joints with Nonautologous Tissue Substitute, Posterior Approach, Anterior Column, Percutaneous Endoscopic Approach	PR	Misc	Device & Technology Use	1	Neuromusc	Spinal Fusion	TD36
0SG14Z0	Fusion of 2 or more Lumbar Vertebral Joints, Anterior Approach, Anterior Column, Percutaneous Endoscopic Approach	PR	Misc	Device & Technology Use	1	Neuromusc	Spinal Fusion	TD36
0SG14Z1	Fusion of 2 or more Lumbar Vertebral Joints, Posterior Approach, Posterior Column, Percutaneous Endoscopic Approach	PR	Misc	Device & Technology Use	1	Neuromusc	Spinal Fusion	TD36
0SG14ZJ	Fusion of 2 or more Lumbar Vertebral Joints, Posterior Approach, Anterior Column, Percutaneous Endoscopic Approach	PR	Misc	Device & Technology Use	1	Neuromusc	Spinal Fusion	TD36
0SG3070	Fusion of Lumbosacral Joint with Autologous Tissue Substitute, Anterior Approach, Anterior Column, Open Approach	PR	Misc	Device & Technology Use	1	Neuromusc	Spinal Fusion	TD36
0SG3071	Fusion of Lumbosacral Joint with Autologous Tissue Substitute, Posterior Approach, Posterior Column, Open Approach	PR	Misc	Device & Technology Use	1	Neuromusc	Spinal Fusion	TD36
0SG307J	Fusion of Lumbosacral Joint with Autologous Tissue Substitute, Posterior Approach, Anterior Column, Open Approach	PR	Misc	Device & Technology Use	1	Neuromusc	Spinal Fusion	TD36
0SG30A0	Fusion of Lumbosacral Joint with Interbody Fusion Device, Anterior Approach, Anterior Column, Open Approach	PR	Misc	Device & Technology Use	1	Neuromusc	Spinal Fusion	TD36
0SG30A1	Fusion of Lumbosacral Joint with Interbody Fusion Device, Posterior Approach, Posterior Column, Open Approach	PR	Misc	Device & Technology Use	1	Neuromusc	Spinal Fusion	TD36
0SG30AJ	Fusion of Lumbosacral Joint with Interbody Fusion Device, Posterior Approach, Anterior Column, Open Approach	PR	Misc	Device & Technology Use	1	Neuromusc	Spinal Fusion	TD36
0SG30J0	Fusion of Lumbosacral Joint with Synthetic Substitute, Anterior Approach, Anterior Column, Open Approach	PR	Misc	Device & Technology Use	1	Neuromusc	Spinal Fusion	TD36
0SG30J1	Fusion of Lumbosacral Joint with Synthetic Substitute, Posterior Approach, Posterior Column, Open Approach	PR	Misc	Device & Technology Use	1	Neuromusc	Spinal Fusion	TD36
0SG30JJ	Fusion of Lumbosacral Joint with Synthetic Substitute, Posterior Approach, Anterior Column, Open Approach	PR	Misc	Device & Technology Use	1	Neuromusc	Spinal Fusion	TD36
0SG30K0	Fusion of Lumbosacral Joint with Nonautologous Tissue Substitute, Anterior Approach, Anterior Column, Open Approach	PR	Misc	Device & Technology Use	1	Neuromusc	Spinal Fusion	TD36
0SG30K1	Fusion of Lumbosacral Joint with Nonautologous Tissue Substitute, Posterior Approach, Posterior Column, Open Approach	PR	Misc	Device & Technology Use	1	Neuromusc	Spinal Fusion	TD36
0SG30KJ	Fusion of Lumbosacral Joint with Nonautologous Tissue Substitute, Posterior Approach, Anterior Column, Open Approach	PR	Misc	Device & Technology Use	1	Neuromusc	Spinal Fusion	TD36
0SG30Z0	Fusion of Lumbosacral Joint, Anterior Approach, Anterior Column, Open Approach	PR	Misc	Device & Technology Use	1	Neuromusc	Spinal Fusion	TD36
0SG30Z1	Fusion of Lumbosacral Joint, Posterior Approach, Posterior Column, Open Approach	PR	Misc	Device & Technology Use	1	Neuromusc	Spinal Fusion	TD36
0SG30ZJ	Fusion of Lumbosacral Joint, Posterior Approach, Anterior Column, Open Approach	PR	Misc	Device & Technology Use	1	Neuromusc	Spinal Fusion	TD36
0SG3370	Fusion of Lumbosacral Joint with Autologous Tissue Substitute, Anterior Approach, Anterior Column, Percutaneous Approach	PR	Misc	Device & Technology Use	1	Neuromusc	Spinal Fusion	TD36
0SG3371	Fusion of Lumbosacral Joint with Autologous Tissue Substitute, Posterior Approach, Posterior Column, Percutaneous Approach	PR	Misc	Device & Technology Use	1	Neuromusc	Spinal Fusion	TD36
0SG337J	Fusion of Lumbosacral Joint with Autologous Tissue Substitute, Posterior Approach, Anterior Column, Percutaneous Approach	PR	Misc	Device & Technology Use	1	Neuromusc	Spinal Fusion	TD36
0SG33A0	Fusion of Lumbosacral Joint with Interbody Fusion Device, Anterior Approach, Anterior Column, Percutaneous Approach	PR	Misc	Device & Technology Use	1	Neuromusc	Spinal Fusion	TD36
0SG33A1	Fusion of Lumbosacral Joint with Interbody Fusion Device, Posterior Approach, Posterior Column, Percutaneous Approach	PR	Misc	Device & Technology Use	1	Neuromusc	Spinal Fusion	TD36
0SG33AJ	Fusion of Lumbosacral Joint with Interbody Fusion Device, Posterior Approach, Anterior Column, Percutaneous Approach	PR	Misc	Device & Technology Use	1	Neuromusc	Spinal Fusion	TD36
0SG33J0	Fusion of Lumbosacral Joint with Synthetic Substitute, Anterior Approach, Anterior Column, Percutaneous Approach	PR	Misc	Device & Technology Use	1	Neuromusc	Spinal Fusion	TD36
0SG33J1	Fusion of Lumbosacral Joint with Synthetic Substitute, Posterior Approach, Posterior Column, Percutaneous Approach	PR	Misc	Device & Technology Use	1	Neuromusc	Spinal Fusion	TD36
0SG33JJ	Fusion of Lumbosacral Joint with Synthetic Substitute, Posterior Approach, Anterior Column, Percutaneous Approach	PR	Misc	Device & Technology Use	1	Neuromusc	Spinal Fusion	TD36
0SG33K0	Fusion of Lumbosacral Joint with Nonautologous Tissue Substitute, Anterior Approach, Anterior Column, Percutaneous Approach	PR	Misc	Device & Technology Use	1	Neuromusc	Spinal Fusion	TD36
0SG33K1	Fusion of Lumbosacral Joint with Nonautologous Tissue Substitute, Posterior Approach, Posterior Column, Percutaneous Approach	PR	Misc	Device & Technology Use	1	Neuromusc	Spinal Fusion	TD36
0SG33KJ	Fusion of Lumbosacral Joint with Nonautologous Tissue Substitute, Posterior Approach, Anterior Column, Percutaneous Approach	PR	Misc	Device & Technology Use	1	Neuromusc	Spinal Fusion	TD36
0SG33Z0	Fusion of Lumbosacral Joint, Anterior Approach, Anterior Column, Percutaneous Approach	PR	Misc	Device & Technology Use	1	Neuromusc	Spinal Fusion	TD36
0SG33Z1	Fusion of Lumbosacral Joint, Posterior Approach, Posterior Column, Percutaneous Approach	PR	Misc	Device & Technology Use	1	Neuromusc	Spinal Fusion	TD36
0SG33ZJ	Fusion of Lumbosacral Joint, Posterior Approach, Anterior Column, Percutaneous Approach	PR	Misc	Device & Technology Use	1	Neuromusc	Spinal Fusion	TD36
0SG3470	Fusion of Lumbosacral Joint with Autologous Tissue Substitute, Anterior Approach, Anterior Column, Percutaneous Endoscopic Approach	PR	Misc	Device & Technology Use	1	Neuromusc	Spinal Fusion	TD36
0SG3471	Fusion of Lumbosacral Joint with Autologous Tissue Substitute, Posterior Approach, Posterior Column, Percutaneous Endoscopic Approach	PR	Misc	Device & Technology Use	1	Neuromusc	Spinal Fusion	TD36
0SG347J	Fusion of Lumbosacral Joint with Autologous Tissue Substitute, Posterior Approach, Anterior Column, Percutaneous Endoscopic Approach	PR	Misc	Device & Technology Use	1	Neuromusc	Spinal Fusion	TD36
0SG34A0	Fusion of Lumbosacral Joint with Interbody Fusion Device, Anterior Approach, Anterior Column, Percutaneous Endoscopic Approach	PR	Misc	Device & Technology Use	1	Neuromusc	Spinal Fusion	TD36
0SG34A1	Fusion of Lumbosacral Joint with Interbody Fusion Device, Posterior Approach, Posterior Column, Percutaneous Endoscopic Approach	PR	Misc	Device & Technology Use	1	Neuromusc	Spinal Fusion	TD36
0SG34AJ	Fusion of Lumbosacral Joint with Interbody Fusion Device, Posterior Approach, Anterior Column, Percutaneous Endoscopic Approach	PR	Misc	Device & Technology Use	1	Neuromusc	Spinal Fusion	TD36
0SG34J0	Fusion of Lumbosacral Joint with Synthetic Substitute, Anterior Approach, Anterior Column, Percutaneous Endoscopic Approach	PR	Misc	Device & Technology Use	1	Neuromusc	Spinal Fusion	TD36
0SG34J1	Fusion of Lumbosacral Joint with Synthetic Substitute, Posterior Approach, Posterior Column, Percutaneous Endoscopic Approach	PR	Misc	Device & Technology Use	1	Neuromusc	Spinal Fusion	TD36
0SG34JJ	Fusion of Lumbosacral Joint with Synthetic Substitute, Posterior Approach, Anterior Column, Percutaneous Endoscopic Approach	PR	Misc	Device & Technology Use	1	Neuromusc	Spinal Fusion	TD36
0SG34K0	Fusion of Lumbosacral Joint with Nonautologous Tissue Substitute, Anterior Approach, Anterior Column, Percutaneous Endoscopic Approach	PR	Misc	Device & Technology Use	1	Neuromusc	Spinal Fusion	TD36
0SG34K1	Fusion of Lumbosacral Joint with Nonautologous Tissue Substitute, Posterior Approach, Posterior Column, Percutaneous Endoscopic Approach	PR	Misc	Device & Technology Use	1	Neuromusc	Spinal Fusion	TD36
0SG34KJ	Fusion of Lumbosacral Joint with Nonautologous Tissue Substitute, Posterior Approach, Anterior Column, Percutaneous Endoscopic Approach	PR	Misc	Device & Technology Use	1	Neuromusc	Spinal Fusion	TD36
0SG34Z0	Fusion of Lumbosacral Joint, Anterior Approach, Anterior Column, Percutaneous Endoscopic Approach	PR	Misc	Device & Technology Use	1	Neuromusc	Spinal Fusion	TD36
0SG34Z1	Fusion of Lumbosacral Joint, Posterior Approach, Posterior Column, Percutaneous Endoscopic Approach	PR	Misc	Device & Technology Use	1	Neuromusc	Spinal Fusion	TD36
0SG34ZJ	Fusion of Lumbosacral Joint, Posterior Approach, Anterior Column, Percutaneous Endoscopic Approach	PR	Misc	Device & Technology Use	1	Neuromusc	Spinal Fusion	TD36
00H00MZ	Insertion of stimulator neuro Lead into Brain, Open Approach	PR	Neuromusc	Device & Technology Use	1	Neuromusc	Stimulator Neuro	TD37
00H03MZ	Insertion of stimulator neuro Lead into Brain, Percutaneous Approach	PR	Neuromusc	Device & Technology Use	1	Neuromusc	Stimulator Neuro	TD37
00H04MZ	Insertion of stimulator neuro Lead into Brain, Percutaneous Endoscopic Approach	PR	Neuromusc	Device & Technology Use	1	Neuromusc	Stimulator Neuro	TD37
00H60MZ	Insertion of stimulator neuro Lead into Cerebral Ventricle, Open Approach	PR	Neuromusc	Device & Technology Use	1	Neuromusc	Stimulator Neuro	TD37
00H63MZ	Insertion of stimulator neuro Lead into Cerebral Ventricle, Percutaneous Approach	PR	Neuromusc	Device & Technology Use	1	Neuromusc	Stimulator Neuro	TD37
00H64MZ	Insertion of stimulator neuro Lead into Cerebral Ventricle, Percutaneous Endoscopic Approach	PR	Neuromusc	Device & Technology Use	1	Neuromusc	Stimulator Neuro	TD37
00HE0MZ	Insertion of stimulator neuro Lead into Cranial Nerve, Open Approach	PR	Neuromusc	Device & Technology Use	1	Neuromusc	Stimulator Neuro	TD37
00HE3MZ	Insertion of stimulator neuro Lead into Cranial Nerve, Percutaneous Approach	PR	Neuromusc	Device & Technology Use	1	Neuromusc	Stimulator Neuro	TD37
00HE4MZ	Insertion of stimulator neuro Lead into Cranial Nerve, Percutaneous Endoscopic Approach	PR	Neuromusc	Device & Technology Use	1	Neuromusc	Stimulator Neuro	TD37
00HU0MZ	Insertion of stimulator neuro Lead into Spinal Canal, Open Approach	PR	Neuromusc	Device & Technology Use	1	Neuromusc	Stimulator Neuro	TD37
00HU3MZ	Insertion of stimulator neuro Lead into Spinal Canal, Percutaneous Approach	PR	Neuromusc	Device & Technology Use	1	Neuromusc	Stimulator Neuro	TD37
00HU4MZ	Insertion of stimulator neuro Lead into Spinal Canal, Percutaneous Endoscopic Approach	PR	Neuromusc	Device & Technology Use	1	Neuromusc	Stimulator Neuro	TD37
00HV0MZ	Insertion of stimulator neuro Lead into Spinal Cord, Open Approach	PR	Neuromusc	Device & Technology Use	1	Neuromusc	Stimulator Neuro	TD37
00HV3MZ	Insertion of stimulator neuro Lead into Spinal Cord, Percutaneous Approach	PR	Neuromusc	Device & Technology Use	1	Neuromusc	Stimulator Neuro	TD37
00HV4MZ	Insertion of stimulator neuro Lead into Spinal Cord, Percutaneous Endoscopic Approach	PR	Neuromusc	Device & Technology Use	1	Neuromusc	Stimulator Neuro	TD37
01HY0MZ	Insertion of stimulator neuro Lead into Peripheral Nerve, Open Approach	PR	Neuromusc	Device & Technology Use	1	Neuromusc	Stimulator Neuro	TD37
01HY3MZ	Insertion of stimulator neuro Lead into Peripheral Nerve, Percutaneous Approach	PR	Neuromusc	Device & Technology Use	1	Neuromusc	Stimulator Neuro	TD37
01HY4MZ	Insertion of stimulator neuro Lead into Peripheral Nerve, Percutaneous Endoscopic Approach	PR	Neuromusc	Device & Technology Use	1	Neuromusc	Stimulator Neuro	TD37
T85110A	Breakdown (mechanical) of implanted electronic stimulator neuro of brain electrode (lead), initial encounter	DX	Neuromusc	Device & Technology Use	1	Neuromusc	Stimulator Neuro	TD37
T85111A	Breakdown (mechanical) of implanted electronic stimulator neuro of peripheral nerve electrode (lead), initial encounter	DX	Neuromusc	Device & Technology Use	1	Neuromusc	Stimulator Neuro	TD37
T85112A	Breakdown (mechanical) of implanted electronic stimulator neuro of spinal cord electrode (lead), initial encounter	DX	Neuromusc	Device & Technology Use	1	Neuromusc	Stimulator Neuro	TD37
T85113A	Breakdown (mechanical) of implanted electronic stimulator neuro, generator, initial encounter	DX	Neuromusc	Device & Technology Use	1	Neuromusc	Stimulator Neuro	TD37
T85118A	Breakdown (mechanical) of other implanted electronic stimulator of nervous system, initial encounter	DX	Neuromusc	Device & Technology Use	1	Neuromusc	Stimulator Neuro	TD37
T85120A	Displacement of implanted electronic stimulator neuro of brain electrode (lead), initial encounter	DX	Neuromusc	Device & Technology Use	1	Neuromusc	Stimulator Neuro	TD37
T85121A	Displacement of implanted electronic stimulator neuro of peripheral nerve electrode (lead), initial encounter	DX	Neuromusc	Device & Technology Use	1	Neuromusc	Stimulator Neuro	TD37
T85122A	Displacement of implanted electronic stimulator neuro of spinal cord electrode (lead), initial encounter	DX	Neuromusc	Device & Technology Use	1	Neuromusc	Stimulator Neuro	TD37
T85123A	Displacement of implanted electronic stimulator neuro, generator, initial encounter	DX	Neuromusc	Device & Technology Use	1	Neuromusc	Stimulator Neuro	TD37
T85128A	Displacement of other implanted electronic stimulator of nervous system, initial encounter	DX	Neuromusc	Device & Technology Use	1	Neuromusc	Stimulator Neuro	TD37
T85190A	Other mechanical complication of implanted electronic stimulator neuro of brain electrode (lead), initial encounter	DX	Neuromusc	Device & Technology Use	1	Neuromusc	Stimulator Neuro	TD37
T85191A	Other mechanical complication of implanted electronic stimulator neuro of peripheral nerve electrode (lead), initial encounter	DX	Neuromusc	Device & Technology Use	1	Neuromusc	Stimulator Neuro	TD37
T85192A	Other mechanical complication of implanted electronic stimulator neuro of spinal cord electrode (lead), initial encounter	DX	Neuromusc	Device & Technology Use	1	Neuromusc	Stimulator Neuro	TD37
T85193A	Other mechanical complication of implanted electronic stimulator neuro, generator, initial encounter	DX	Neuromusc	Device & Technology Use	1	Neuromusc	Stimulator Neuro	TD37
T85199A	Other mechanical complication of other implanted electronic stimulator of nervous system, initial encounter	DX	Neuromusc	Device & Technology Use	1	Neuromusc	Stimulator Neuro	TD37
T85731A	Infection and inflammatory reaction due to implanted electronic stimulator neuro of brain, electrode (lead), initial encounter	DX	Neuromusc	Device & Technology Use	1	Neuromusc	Stimulator Neuro	TD37
T85732A	Infection and inflammatory reaction due to implanted electronic stimulator neuro of peripheral nerve, electrode (lead), initial encounter	DX	Neuromusc	Device & Technology Use	1	Neuromusc	Stimulator Neuro	TD37
T85733A	Infection and inflammatory reaction due to implanted electronic stimulator neuro of spinal cord, electrode (lead), initial encounter	DX	Neuromusc	Device & Technology Use	1	Neuromusc	Stimulator Neuro	TD37
T85734A	Infection and inflammatory reaction due to implanted electronic stimulator neuro, generator, initial encounter	DX	Neuromusc	Device & Technology Use	1	Neuromusc	Stimulator Neuro	TD37
Z4542	Encounter for adjustment and management of stimulator neuro	DX	Neuromusc	Device & Technology Use	1	Neuromusc	Stimulator Neuro	TD37
Z9682	Presence of stimulator neuro	DX	Neuromusc	Device & Technology Use	1	Neuromusc	Stimulator Neuro	TD37
0DH60MZ	Insertion of Stimulator Lead into Stomach, Open Approach	PR	Neuromusc	Device & Technology Use	1	Neuromusc	Stimulator Stomach	TD38
0DH63MZ	Insertion of Stimulator Lead into Stomach, Percutaneous Approach	PR	Neuromusc	Device & Technology Use	1	Neuromusc	Stimulator Stomach	TD38
0DH64MZ	Insertion of Stimulator Lead into Stomach, Percutaneous Endoscopic Approach	PR	Neuromusc	Device & Technology Use	1	Neuromusc	Stimulator Stomach	TD38
0JH70MZ	Insertion of Stimulator Generator into Back Subcutaneous Tissue and Fascia, Open Approach	PR	CVD	Device & Technology Use	1	Neuromusc	Stimulator Trunk	TD39
0JH73MZ	Insertion of Stimulator Generator into Back Subcutaneous Tissue and Fascia, Percutaneous Approach	PR	CVD	Device & Technology Use	1	Neuromusc	Stimulator Trunk	TD39
0JWT0MZ	Revision of Stimulator Generator in Trunk Subcutaneous Tissue and Fascia, Open Approach	PR	CVD	Device & Technology Use	1	Neuromusc	Stimulator Trunk	TD39
0JWT3MZ	Revision of Stimulator Generator in Trunk Subcutaneous Tissue and Fascia, Percutaneous Approach	PR	CVD	Device & Technology Use	1	Neuromusc	Stimulator Trunk	TD39
0JWTXMZ	Revision of Stimulator Generator in Trunk Subcutaneous Tissue and Fascia, External Approach	PR	CVD	Device & Technology Use	1	Neuromusc	Stimulator Trunk	TD39
0JH63MZ	Insertion of Stimulator Generator into Chest Subcutaneous Tissue and Fascia, Percutaneous Approach	PR	CVD	Device & Technology Use	1	Neuromusc	Stimulator Trunk	TD39
00160J0	Bypass Cerebral Ventricle to Nasopharynx with Synthetic Substitute, Open Approach	PR	Neuromusc	Device & Technology Use	1	Neuromusc	Ventricular Shunt	TD40
00160J1	Bypass Cerebral Ventricle to Mastoid Sinus with Synthetic Substitute, Open Approach	PR	Neuromusc	Device & Technology Use	1	Neuromusc	Ventricular Shunt	TD40
00160J2	Bypass Cerebral Ventricle to Atrium with Synthetic Substitute, Open Approach	PR	Neuromusc	Device & Technology Use	1	Neuromusc	Ventricular Shunt	TD40
00160J3	Bypass Cerebral Ventricle to Blood Vessel with Synthetic Substitute, Open Approach	PR	Neuromusc	Device & Technology Use	1	Neuromusc	Ventricular Shunt	TD40
00160J5	Bypass Cerebral Ventricle to Intestine with Synthetic Substitute, Open Approach	PR	Neuromusc	Device & Technology Use	1	Neuromusc	Ventricular Shunt	TD40
00160J7	Bypass Cerebral Ventricle to Urinary Tract with Synthetic Substitute, Open Approach	PR	Neuromusc	Device & Technology Use	1	Neuromusc	Ventricular Shunt	TD40
00160J8	Bypass Cerebral Ventricle to Bone Marrow with Synthetic Substitute, Open Approach	PR	Neuromusc	Device & Technology Use	1	Neuromusc	Ventricular Shunt	TD40
00160JB	Bypass Cerebral Ventricle to Cerebral Cisterns with Synthetic Substitute, Open Approach	PR	Neuromusc	Device & Technology Use	1	Neuromusc	Ventricular Shunt	TD40
00160K0	Bypass Cerebral Ventricle to Nasopharynx with Nonautologous Tissue Substitute, Open Approach	PR	Neuromusc	Device & Technology Use	1	Neuromusc	Ventricular Shunt	TD40
00160K1	Bypass Cerebral Ventricle to Mastoid Sinus with Nonautologous Tissue Substitute, Open Approach	PR	Neuromusc	Device & Technology Use	1	Neuromusc	Ventricular Shunt	TD40
00160K2	Bypass Cerebral Ventricle to Atrium with Nonautologous Tissue Substitute, Open Approach	PR	Neuromusc	Device & Technology Use	1	Neuromusc	Ventricular Shunt	TD40
00160K3	Bypass Cerebral Ventricle to Blood Vessel with Nonautologous Tissue Substitute, Open Approach	PR	Neuromusc	Device & Technology Use	1	Neuromusc	Ventricular Shunt	TD40
00160K4	Bypass Cerebral Ventricle to Pleural Cavity with Nonautologous Tissue Substitute, Open Approach	PR	Neuromusc	Device & Technology Use	1	Neuromusc	Ventricular Shunt	TD40
00160K5	Bypass Cerebral Ventricle to Intestine with Nonautologous Tissue Substitute, Open Approach	PR	Neuromusc	Device & Technology Use	1	Neuromusc	Ventricular Shunt	TD40
00160K6	Bypass Cerebral Ventricle to Peritoneal Cavity with Nonautologous Tissue Substitute, Open Approach	PR	Neuromusc	Device & Technology Use	1	Neuromusc	Ventricular Shunt	TD40
00160K7	Bypass Cerebral Ventricle to Urinary Tract with Nonautologous Tissue Substitute, Open Approach	PR	Neuromusc	Device & Technology Use	1	Neuromusc	Ventricular Shunt	TD40
00160K8	Bypass Cerebral Ventricle to Bone Marrow with Nonautologous Tissue Substitute, Open Approach	PR	Neuromusc	Device & Technology Use	1	Neuromusc	Ventricular Shunt	TD40
00160KB	Bypass Cerebral Ventricle to Cerebral Cisterns with Nonautologous Tissue Substitute, Open Approach	PR	Neuromusc	Device & Technology Use	1	Neuromusc	Ventricular Shunt	TD40
00163J0	Bypass Cerebral Ventricle to Nasopharynx with Synthetic Substitute, Percutaneous Approach	PR	Neuromusc	Device & Technology Use	1	Neuromusc	Ventricular Shunt	TD40
00163J1	Bypass Cerebral Ventricle to Mastoid Sinus with Synthetic Substitute, Percutaneous Approach	PR	Neuromusc	Device & Technology Use	1	Neuromusc	Ventricular Shunt	TD40
00163J2	Bypass Cerebral Ventricle to Atrium with Synthetic Substitute, Percutaneous Approach	PR	Neuromusc	Device & Technology Use	1	Neuromusc	Ventricular Shunt	TD40
00163J3	Bypass Cerebral Ventricle to Blood Vessel with Synthetic Substitute, Percutaneous Approach	PR	Neuromusc	Device & Technology Use	1	Neuromusc	Ventricular Shunt	TD40
00163J4	Bypass Cerebral Ventricle to Pleural Cavity with Synthetic Substitute, Percutaneous Approach	PR	Neuromusc	Device & Technology Use	1	Neuromusc	Ventricular Shunt	TD40
00163J5	Bypass Cerebral Ventricle to Intestine with Synthetic Substitute, Percutaneous Approach	PR	Neuromusc	Device & Technology Use	1	Neuromusc	Ventricular Shunt	TD40
00163J6	Bypass Cerebral Ventricle to Peritoneal Cavity with Synthetic Substitute, Percutaneous Approach	PR	Neuromusc	Device & Technology Use	1	Neuromusc	Ventricular Shunt	TD40
00163J7	Bypass Cerebral Ventricle to Urinary Tract with Synthetic Substitute, Percutaneous Approach	PR	Neuromusc	Device & Technology Use	1	Neuromusc	Ventricular Shunt	TD40
00163J8	Bypass Cerebral Ventricle to Bone Marrow with Synthetic Substitute, Percutaneous Approach	PR	Neuromusc	Device & Technology Use	1	Neuromusc	Ventricular Shunt	TD40
00163JB	Bypass Cerebral Ventricle to Cerebral Cisterns with Synthetic Substitute, Percutaneous Approach	PR	Neuromusc	Device & Technology Use	1	Neuromusc	Ventricular Shunt	TD40
00163K0	Bypass Cerebral Ventricle to Nasopharynx with Nonautologous Tissue Substitute, Percutaneous Approach	PR	Neuromusc	Device & Technology Use	1	Neuromusc	Ventricular Shunt	TD40
00163K1	Bypass Cerebral Ventricle to Mastoid Sinus with Nonautologous Tissue Substitute, Percutaneous Approach	PR	Neuromusc	Device & Technology Use	1	Neuromusc	Ventricular Shunt	TD40
00163K2	Bypass Cerebral Ventricle to Atrium with Nonautologous Tissue Substitute, Percutaneous Approach	PR	Neuromusc	Device & Technology Use	1	Neuromusc	Ventricular Shunt	TD40
00163K3	Bypass Cerebral Ventricle to Blood Vessel with Nonautologous Tissue Substitute, Percutaneous Approach	PR	Neuromusc	Device & Technology Use	1	Neuromusc	Ventricular Shunt	TD40
00163K4	Bypass Cerebral Ventricle to Pleural Cavity with Nonautologous Tissue Substitute, Percutaneous Approach	PR	Neuromusc	Device & Technology Use	1	Neuromusc	Ventricular Shunt	TD40
00163K5	Bypass Cerebral Ventricle to Intestine with Nonautologous Tissue Substitute, Percutaneous Approach	PR	Neuromusc	Device & Technology Use	1	Neuromusc	Ventricular Shunt	TD40
00163K6	Bypass Cerebral Ventricle to Peritoneal Cavity with Nonautologous Tissue Substitute, Percutaneous Approach	PR	Neuromusc	Device & Technology Use	1	Neuromusc	Ventricular Shunt	TD40
00163K7	Bypass Cerebral Ventricle to Urinary Tract with Nonautologous Tissue Substitute, Percutaneous Approach	PR	Neuromusc	Device & Technology Use	1	Neuromusc	Ventricular Shunt	TD40
00163K8	Bypass Cerebral Ventricle to Bone Marrow with Nonautologous Tissue Substitute, Percutaneous Approach	PR	Neuromusc	Device & Technology Use	1	Neuromusc	Ventricular Shunt	TD40
00163KB	Bypass Cerebral Ventricle to Cerebral Cisterns with Nonautologous Tissue Substitute, Percutaneous Approach	PR	Neuromusc	Device & Technology Use	1	Neuromusc	Ventricular Shunt	TD40
001U0J4	Bypass Spinal Canal to Pleural Cavity with Synthetic Substitute, Open Approach	PR	Neuromusc	Device & Technology Use	1	Neuromusc	Ventricular Shunt	TD40
001U0J6	Bypass Spinal Canal to Peritoneal Cavity with Synthetic Substitute, Open Approach	PR	Neuromusc	Device & Technology Use	1	Neuromusc	Ventricular Shunt	TD40
001U0J7	Bypass Spinal Canal to Urinary Tract with Synthetic Substitute, Open Approach	PR	Neuromusc	Device & Technology Use	1	Neuromusc	Ventricular Shunt	TD40
001U0J9	Bypass Spinal Canal to Fallopian Tube with Synthetic Substitute, Open Approach	PR	Neuromusc	Device & Technology Use	1	Neuromusc	Ventricular Shunt	TD40
001U0K4	Bypass Spinal Canal to Pleural Cavity with Nonautologous Tissue Substitute, Open Approach	PR	Neuromusc	Device & Technology Use	1	Neuromusc	Ventricular Shunt	TD40
001U0K6	Bypass Spinal Canal to Peritoneal Cavity with Nonautologous Tissue Substitute, Open Approach	PR	Neuromusc	Device & Technology Use	1	Neuromusc	Ventricular Shunt	TD40
001U0K7	Bypass Spinal Canal to Urinary Tract with Nonautologous Tissue Substitute, Open Approach	PR	Neuromusc	Device & Technology Use	1	Neuromusc	Ventricular Shunt	TD40
001U0K9	Bypass Spinal Canal to Fallopian Tube with Nonautologous Tissue Substitute, Open Approach	PR	Neuromusc	Device & Technology Use	1	Neuromusc	Ventricular Shunt	TD40
001U3J4	Bypass Spinal Canal to Pleural Cavity with Synthetic Substitute, Percutaneous Approach	PR	Neuromusc	Device & Technology Use	1	Neuromusc	Ventricular Shunt	TD40
001U3J6	Bypass Spinal Canal to Peritoneal Cavity with Synthetic Substitute, Percutaneous Approach	PR	Neuromusc	Device & Technology Use	1	Neuromusc	Ventricular Shunt	TD40
001U3J7	Bypass Spinal Canal to Urinary Tract with Synthetic Substitute, Percutaneous Approach	PR	Neuromusc	Device & Technology Use	1	Neuromusc	Ventricular Shunt	TD40
001U3J9	Bypass Spinal Canal to Fallopian Tube with Synthetic Substitute, Percutaneous Approach	PR	Neuromusc	Device & Technology Use	1	Neuromusc	Ventricular Shunt	TD40
001U3K4	Bypass Spinal Canal to Pleural Cavity with Nonautologous Tissue Substitute, Percutaneous Approach	PR	Neuromusc	Device & Technology Use	1	Neuromusc	Ventricular Shunt	TD40
001U3K6	Bypass Spinal Canal to Peritoneal Cavity with Nonautologous Tissue Substitute, Percutaneous Approach	PR	Neuromusc	Device & Technology Use	1	Neuromusc	Ventricular Shunt	TD40
001U3K7	Bypass Spinal Canal to Urinary Tract with Nonautologous Tissue Substitute, Percutaneous Approach	PR	Neuromusc	Device & Technology Use	1	Neuromusc	Ventricular Shunt	TD40
001U3K9	Bypass Spinal Canal to Fallopian Tube with Nonautologous Tissue Substitute, Percutaneous Approach	PR	Neuromusc	Device & Technology Use	1	Neuromusc	Ventricular Shunt	TD40
00W60JZ	Revision of Synthetic Substitute in Cerebral Ventricle, Open Approach	PR	Neuromusc	Device & Technology Use	1	Neuromusc	Ventricular Shunt	TD40
00W63JZ	Revision of Synthetic Substitute in Cerebral Ventricle, Percutaneous Approach	PR	Neuromusc	Device & Technology Use	1	Neuromusc	Ventricular Shunt	TD40
00W64JZ	Revision of Synthetic Substitute in Cerebral Ventricle, Percutaneous Endoscopic Approach	PR	Neuromusc	Device & Technology Use	1	Neuromusc	Ventricular Shunt	TD40
0W110JJ	Bypass Cranial Cavity to Pelvic Cavity with Synthetic Substitute, Open Approach	PR	Neuromusc	Device & Technology Use	1	Neuromusc	Ventricular Shunt	TD40
T8501XA	Breakdown (mechanical) of ventricular intracranial (communicating) shunt, initial encounter	DX	Neuromusc	Device & Technology Use	1	Neuromusc	Ventricular Shunt	TD40
T8502XA	Displacement of ventricular intracranial (communicating) shunt, initial encounter	DX	Neuromusc	Device & Technology Use	1	Neuromusc	Ventricular Shunt	TD40
T8503XA	Leakage of ventricular intracranial (communicating) shunt, initial encounter	DX	Neuromusc	Device & Technology Use	1	Neuromusc	Ventricular Shunt	TD40
T8509XA	Other mechanical complication of ventricular intracranial (communicating) shunt, initial encounter	DX	Neuromusc	Device & Technology Use	1	Neuromusc	Ventricular Shunt	TD40
T85730A	Infection and inflammatory reaction due to ventricular intracranial (communicating) shunt, initial encounter	DX	Neuromusc	Device & Technology Use	1	Neuromusc	Ventricular Shunt	TD40
Z4541	Encounter for adjustment and management of cerebrospinal fluid drainage device	DX	Neuromusc	Device & Technology Use	1	Neuromusc	Ventricular Shunt	TD40
Z982	Presence of cerebrospinal fluid drainage device	DX	Neuromusc	Device & Technology Use	1	Neuromusc	Ventricular Shunt	TD40
00160J6	Bypass Cerebral Ventricle to Peritoneal Cavity with Synthetic Substitute, Open Approach	PR	Neuromusc	Device & Technology Use	1	Neuromusc	Ventricular Shunt	TD40
0W110JG	Bypass Cranial Cavity to Peritoneal Cavity with Synthetic Substitute, Open Approach	PR	Neuromusc	Device & Technology Use	1	Neuromusc	Ventricular Shunt	TD40
0W110JB	Bypass Cranial Cavity to Left Pleural Cavity with Synthetic Substitute, Open Approach	PR	Neuromusc	Device & Technology Use	1	Neuromusc	Ventricular Shunt	TD40
00160J4	Bypass Cerebral Ventricle to Pleural Cavity with Synthetic Substitute, Open Approach	PR	Neuromusc	Device & Technology Use	1	Neuromusc	Ventricular Shunt	TD40
0W110J9	Bypass Cranial Cavity to Right Pleural Cavity with Synthetic Substitute, Open Approach	PR	Neuromusc	Device & Technology Use	1	Neuromusc	Ventricular Shunt	TD40
00WU0JZ	Revision of Synthetic Substitute in Spinal Canal, Open Approach	PR	Neuromusc	Device & Technology Use	1	Neuromusc	Verterbroplasty	TD41
00WU3JZ	Revision of Synthetic Substitute in Spinal Canal, Percutaneous Approach	PR	Neuromusc	Device & Technology Use	1	Neuromusc	Verterbroplasty	TD41
00WU4JZ	Revision of Synthetic Substitute in Spinal Canal, Percutaneous Endoscopic Approach	PR	Neuromusc	Device & Technology Use	1	Neuromusc	Verterbroplasty	TD41
0T130ZB	Bypass Right Kidney Pelvis to Bladder, Open Approach	PR	Renal	Device & Technology Use	1	Renal	Bypass Renal	TD42
0T134ZB	Bypass Right Kidney Pelvis to Bladder, Percutaneous Endoscopic Approach	PR	Renal	Device & Technology Use	1	Renal	Bypass Renal	TD42
0T140ZB	Bypass Left Kidney Pelvis to Bladder, Open Approach	PR	Renal	Device & Technology Use	1	Renal	Bypass Renal	TD42
0T144ZB	Bypass Left Kidney Pelvis to Bladder, Percutaneous Endoscopic Approach	PR	Renal	Device & Technology Use	1	Renal	Bypass Renal	TD42
0T16079	Bypass Right Ureter to Colocutaneous with Autologous Tissue Substitute, Open Approach	PR	Renal	Device & Technology Use	1	Renal	Bypass Renal	TD42
0T1607C	Bypass Right Ureter to Ileocutaneous with Autologous Tissue Substitute, Open Approach	PR	Renal	Device & Technology Use	1	Renal	Bypass Renal	TD42
0T1607D	Bypass Right Ureter to Cutaneous with Autologous Tissue Substitute, Open Approach	PR	Renal	Device & Technology Use	1	Renal	Bypass Renal	TD42
0T160J9	Bypass Right Ureter to Colocutaneous with Synthetic Substitute, Open Approach	PR	Renal	Device & Technology Use	1	Renal	Bypass Renal	TD42
0T160JC	Bypass Right Ureter to Ileocutaneous with Synthetic Substitute, Open Approach	PR	Renal	Device & Technology Use	1	Renal	Bypass Renal	TD42
0T160JD	Bypass Right Ureter to Cutaneous with Synthetic Substitute, Open Approach	PR	Renal	Device & Technology Use	1	Renal	Bypass Renal	TD42
0T160K9	Bypass Right Ureter to Colocutaneous with Nonautologous Tissue Substitute, Open Approach	PR	Renal	Device & Technology Use	1	Renal	Bypass Renal	TD42
0T160KC	Bypass Right Ureter to Ileocutaneous with Nonautologous Tissue Substitute, Open Approach	PR	Renal	Device & Technology Use	1	Renal	Bypass Renal	TD42
0T160KD	Bypass Right Ureter to Cutaneous with Nonautologous Tissue Substitute, Open Approach	PR	Renal	Device & Technology Use	1	Renal	Bypass Renal	TD42
0T160Z9	Bypass Right Ureter to Colocutaneous, Open Approach	PR	Renal	Device & Technology Use	1	Renal	Bypass Renal	TD42
0T160ZC	Bypass Right Ureter to Ileocutaneous, Open Approach	PR	Renal	Device & Technology Use	1	Renal	Bypass Renal	TD42
0T160ZD	Bypass Right Ureter to Cutaneous, Open Approach	PR	Renal	Device & Technology Use	1	Renal	Bypass Renal	TD42
0T163JD	Bypass Right Ureter to Cutaneous with Synthetic Substitute, Percutaneous Approach	PR	Renal	Device & Technology Use	1	Renal	Bypass Renal	TD42
0T16479	Bypass Right Ureter to Colocutaneous with Autologous Tissue Substitute, Percutaneous Endoscopic Approach	PR	Renal	Device & Technology Use	1	Renal	Bypass Renal	TD42
0T1647C	Bypass Right Ureter to Ileocutaneous with Autologous Tissue Substitute, Percutaneous Endoscopic Approach	PR	Renal	Device & Technology Use	1	Renal	Bypass Renal	TD42
0T1647D	Bypass Right Ureter to Cutaneous with Autologous Tissue Substitute, Percutaneous Endoscopic Approach	PR	Renal	Device & Technology Use	1	Renal	Bypass Renal	TD42
0T164J9	Bypass Right Ureter to Colocutaneous with Synthetic Substitute, Percutaneous Endoscopic Approach	PR	Renal	Device & Technology Use	1	Renal	Bypass Renal	TD42
0T164JC	Bypass Right Ureter to Ileocutaneous with Synthetic Substitute, Percutaneous Endoscopic Approach	PR	Renal	Device & Technology Use	1	Renal	Bypass Renal	TD42
0T164JD	Bypass Right Ureter to Cutaneous with Synthetic Substitute, Percutaneous Endoscopic Approach	PR	Renal	Device & Technology Use	1	Renal	Bypass Renal	TD42
0T164K9	Bypass Right Ureter to Colocutaneous with Nonautologous Tissue Substitute, Percutaneous Endoscopic Approach	PR	Renal	Device & Technology Use	1	Renal	Bypass Renal	TD42
0T164KC	Bypass Right Ureter to Ileocutaneous with Nonautologous Tissue Substitute, Percutaneous Endoscopic Approach	PR	Renal	Device & Technology Use	1	Renal	Bypass Renal	TD42
0T164KD	Bypass Right Ureter to Cutaneous with Nonautologous Tissue Substitute, Percutaneous Endoscopic Approach	PR	Renal	Device & Technology Use	1	Renal	Bypass Renal	TD42
0T164Z9	Bypass Right Ureter to Colocutaneous, Percutaneous Endoscopic Approach	PR	Renal	Device & Technology Use	1	Renal	Bypass Renal	TD42
0T164ZC	Bypass Right Ureter to Ileocutaneous, Percutaneous Endoscopic Approach	PR	Renal	Device & Technology Use	1	Renal	Bypass Renal	TD42
0T164ZD	Bypass Right Ureter to Cutaneous, Percutaneous Endoscopic Approach	PR	Renal	Device & Technology Use	1	Renal	Bypass Renal	TD42
0T17079	Bypass Left Ureter to Colocutaneous with Autologous Tissue Substitute, Open Approach	PR	Renal	Device & Technology Use	1	Renal	Bypass Renal	TD42
0T1707C	Bypass Left Ureter to Ileocutaneous with Autologous Tissue Substitute, Open Approach	PR	Renal	Device & Technology Use	1	Renal	Bypass Renal	TD42
0T1707D	Bypass Left Ureter to Cutaneous with Autologous Tissue Substitute, Open Approach	PR	Renal	Device & Technology Use	1	Renal	Bypass Renal	TD42
0T170J9	Bypass Left Ureter to Colocutaneous with Synthetic Substitute, Open Approach	PR	Renal	Device & Technology Use	1	Renal	Bypass Renal	TD42
0T170JC	Bypass Left Ureter to Ileocutaneous with Synthetic Substitute, Open Approach	PR	Renal	Device & Technology Use	1	Renal	Bypass Renal	TD42
0T170JD	Bypass Left Ureter to Cutaneous with Synthetic Substitute, Open Approach	PR	Renal	Device & Technology Use	1	Renal	Bypass Renal	TD42
0T170K9	Bypass Left Ureter to Colocutaneous with Nonautologous Tissue Substitute, Open Approach	PR	Renal	Device & Technology Use	1	Renal	Bypass Renal	TD42
0T170KC	Bypass Left Ureter to Ileocutaneous with Nonautologous Tissue Substitute, Open Approach	PR	Renal	Device & Technology Use	1	Renal	Bypass Renal	TD42
0T170KD	Bypass Left Ureter to Cutaneous with Nonautologous Tissue Substitute, Open Approach	PR	Renal	Device & Technology Use	1	Renal	Bypass Renal	TD42
0T170Z9	Bypass Left Ureter to Colocutaneous, Open Approach	PR	Renal	Device & Technology Use	1	Renal	Bypass Renal	TD42
0T170ZC	Bypass Left Ureter to Ileocutaneous, Open Approach	PR	Renal	Device & Technology Use	1	Renal	Bypass Renal	TD42
0T170ZD	Bypass Left Ureter to Cutaneous, Open Approach	PR	Renal	Device & Technology Use	1	Renal	Bypass Renal	TD42
0T173JD	Bypass Left Ureter to Cutaneous with Synthetic Substitute, Percutaneous Approach	PR	Renal	Device & Technology Use	1	Renal	Bypass Renal	TD42
0T17479	Bypass Left Ureter to Colocutaneous with Autologous Tissue Substitute, Percutaneous Endoscopic Approach	PR	Renal	Device & Technology Use	1	Renal	Bypass Renal	TD42
0T1747C	Bypass Left Ureter to Ileocutaneous with Autologous Tissue Substitute, Percutaneous Endoscopic Approach	PR	Renal	Device & Technology Use	1	Renal	Bypass Renal	TD42
0T1747D	Bypass Left Ureter to Cutaneous with Autologous Tissue Substitute, Percutaneous Endoscopic Approach	PR	Renal	Device & Technology Use	1	Renal	Bypass Renal	TD42
0T174J9	Bypass Left Ureter to Colocutaneous with Synthetic Substitute, Percutaneous Endoscopic Approach	PR	Renal	Device & Technology Use	1	Renal	Bypass Renal	TD42
0T174JC	Bypass Left Ureter to Ileocutaneous with Synthetic Substitute, Percutaneous Endoscopic Approach	PR	Renal	Device & Technology Use	1	Renal	Bypass Renal	TD42
0T174JD	Bypass Left Ureter to Cutaneous with Synthetic Substitute, Percutaneous Endoscopic Approach	PR	Renal	Device & Technology Use	1	Renal	Bypass Renal	TD42
0T174K9	Bypass Left Ureter to Colocutaneous with Nonautologous Tissue Substitute, Percutaneous Endoscopic Approach	PR	Renal	Device & Technology Use	1	Renal	Bypass Renal	TD42
0T174KC	Bypass Left Ureter to Ileocutaneous with Nonautologous Tissue Substitute, Percutaneous Endoscopic Approach	PR	Renal	Device & Technology Use	1	Renal	Bypass Renal	TD42
0T174KD	Bypass Left Ureter to Cutaneous with Nonautologous Tissue Substitute, Percutaneous Endoscopic Approach	PR	Renal	Device & Technology Use	1	Renal	Bypass Renal	TD42
0T174Z9	Bypass Left Ureter to Colocutaneous, Percutaneous Endoscopic Approach	PR	Renal	Device & Technology Use	1	Renal	Bypass Renal	TD42
0T174ZC	Bypass Left Ureter to Ileocutaneous, Percutaneous Endoscopic Approach	PR	Renal	Device & Technology Use	1	Renal	Bypass Renal	TD42
0T174ZD	Bypass Left Ureter to Cutaneous, Percutaneous Endoscopic Approach	PR	Renal	Device & Technology Use	1	Renal	Bypass Renal	TD42
0T18079	Bypass Bilateral Ureters to Colocutaneous with Autologous Tissue Substitute, Open Approach	PR	Renal	Device & Technology Use	1	Renal	Bypass Renal	TD42
0T1807C	Bypass Bilateral Ureters to Ileocutaneous with Autologous Tissue Substitute, Open Approach	PR	Renal	Device & Technology Use	1	Renal	Bypass Renal	TD42
0T1807D	Bypass Bilateral Ureters to Cutaneous with Autologous Tissue Substitute, Open Approach	PR	Renal	Device & Technology Use	1	Renal	Bypass Renal	TD42
0T180J9	Bypass Bilateral Ureters to Colocutaneous with Synthetic Substitute, Open Approach	PR	Renal	Device & Technology Use	1	Renal	Bypass Renal	TD42
0T180JC	Bypass Bilateral Ureters to Ileocutaneous with Synthetic Substitute, Open Approach	PR	Renal	Device & Technology Use	1	Renal	Bypass Renal	TD42
0T180JD	Bypass Bilateral Ureters to Cutaneous with Synthetic Substitute, Open Approach	PR	Renal	Device & Technology Use	1	Renal	Bypass Renal	TD42
0T180K9	Bypass Bilateral Ureters to Colocutaneous with Nonautologous Tissue Substitute, Open Approach	PR	Renal	Device & Technology Use	1	Renal	Bypass Renal	TD42
0T180KC	Bypass Bilateral Ureters to Ileocutaneous with Nonautologous Tissue Substitute, Open Approach	PR	Renal	Device & Technology Use	1	Renal	Bypass Renal	TD42
0T180KD	Bypass Bilateral Ureters to Cutaneous with Nonautologous Tissue Substitute, Open Approach	PR	Renal	Device & Technology Use	1	Renal	Bypass Renal	TD42
0T180Z9	Bypass Bilateral Ureters to Colocutaneous, Open Approach	PR	Renal	Device & Technology Use	1	Renal	Bypass Renal	TD42
0T180ZC	Bypass Bilateral Ureters to Ileocutaneous, Open Approach	PR	Renal	Device & Technology Use	1	Renal	Bypass Renal	TD42
0T180ZD	Bypass Bilateral Ureters to Cutaneous, Open Approach	PR	Renal	Device & Technology Use	1	Renal	Bypass Renal	TD42
0T183JD	Bypass Bilateral Ureters to Cutaneous with Synthetic Substitute, Percutaneous Approach	PR	Renal	Device & Technology Use	1	Renal	Bypass Renal	TD42
0T18479	Bypass Bilateral Ureters to Colocutaneous with Autologous Tissue Substitute, Percutaneous Endoscopic Approach	PR	Renal	Device & Technology Use	1	Renal	Bypass Renal	TD42
0T1847C	Bypass Bilateral Ureters to Ileocutaneous with Autologous Tissue Substitute, Percutaneous Endoscopic Approach	PR	Renal	Device & Technology Use	1	Renal	Bypass Renal	TD42
0T1847D	Bypass Bilateral Ureters to Cutaneous with Autologous Tissue Substitute, Percutaneous Endoscopic Approach	PR	Renal	Device & Technology Use	1	Renal	Bypass Renal	TD42
0T184J9	Bypass Bilateral Ureters to Colocutaneous with Synthetic Substitute, Percutaneous Endoscopic Approach	PR	Renal	Device & Technology Use	1	Renal	Bypass Renal	TD42
0T184JC	Bypass Bilateral Ureters to Ileocutaneous with Synthetic Substitute, Percutaneous Endoscopic Approach	PR	Renal	Device & Technology Use	1	Renal	Bypass Renal	TD42
0T184JD	Bypass Bilateral Ureters to Cutaneous with Synthetic Substitute, Percutaneous Endoscopic Approach	PR	Renal	Device & Technology Use	1	Renal	Bypass Renal	TD42
0T184K9	Bypass Bilateral Ureters to Colocutaneous with Nonautologous Tissue Substitute, Percutaneous Endoscopic Approach	PR	Renal	Device & Technology Use	1	Renal	Bypass Renal	TD42
0T184KC	Bypass Bilateral Ureters to Ileocutaneous with Nonautologous Tissue Substitute, Percutaneous Endoscopic Approach	PR	Renal	Device & Technology Use	1	Renal	Bypass Renal	TD42
0T184KD	Bypass Bilateral Ureters to Cutaneous with Nonautologous Tissue Substitute, Percutaneous Endoscopic Approach	PR	Renal	Device & Technology Use	1	Renal	Bypass Renal	TD42
0T184Z9	Bypass Bilateral Ureters to Colocutaneous, Percutaneous Endoscopic Approach	PR	Renal	Device & Technology Use	1	Renal	Bypass Renal	TD42
0T184ZC	Bypass Bilateral Ureters to Ileocutaneous, Percutaneous Endoscopic Approach	PR	Renal	Device & Technology Use	1	Renal	Bypass Renal	TD42
0T184ZD	Bypass Bilateral Ureters to Cutaneous, Percutaneous Endoscopic Approach	PR	Renal	Device & Technology Use	1	Renal	Bypass Renal	TD42
T8241XA	Breakdown (mechanical) of vascular dialysis catheter, initial encounter	DX	CVD	Device & Technology Use	1	Renal	Dialysis	TD43
T8242XA	Displacement of vascular dialysis catheter, initial encounter	DX	CVD	Device & Technology Use	1	Renal	Dialysis	TD43
T8243XA	Leakage of vascular dialysis catheter, initial encounter	DX	CVD	Device & Technology Use	1	Renal	Dialysis	TD43
T8249XA	Other complication of vascular dialysis catheter, initial encounter	DX	CVD	Device & Technology Use	1	Renal	Dialysis	TD43
T82510A	Breakdown (mechanical) of surgically created arteriovenous fistula, initial encounter	DX	CVD	Device & Technology Use	1	Renal	Dialysis	TD43
T82511A	Breakdown (mechanical) of surgically created arteriovenous shunt, initial encounter	DX	CVD	Device & Technology Use	1	Renal	Dialysis	TD43
T82520A	Displacement of surgically created arteriovenous fistula, initial encounter	DX	CVD	Device & Technology Use	1	Renal	Dialysis	TD43
T82521A	Displacement of surgically created arteriovenous shunt, initial encounter	DX	CVD	Device & Technology Use	1	Renal	Dialysis	TD43
T82530A	Leakage of surgically created arteriovenous fistula, initial encounter	DX	CVD	Device & Technology Use	1	Renal	Dialysis	TD43
T82531A	Leakage of surgically created arteriovenous shunt, initial encounter	DX	CVD	Device & Technology Use	1	Renal	Dialysis	TD43
T82590A	Other mechanical complication of surgically created arteriovenous fistula, initial encounter	DX	CVD	Device & Technology Use	1	Renal	Dialysis	TD43
T82591A	Other mechanical complication of surgically created arteriovenous shunt, initial encounter	DX	CVD	Device & Technology Use	1	Renal	Dialysis	TD43
031209D	Bypass Innominate Artery to Upper Arm Vein with Autologous Venous Tissue, Open Approach	PR	Renal	Device & Technology Use	1	Renal	Dialysis	TD43
031209F	Bypass Innominate Artery to Lower Arm Vein with Autologous Venous Tissue, Open Approach	PR	Renal	Device & Technology Use	1	Renal	Dialysis	TD43
03120AD	Bypass Innominate Artery to Upper Arm Vein with Autologous Arterial Tissue, Open Approach	PR	Renal	Device & Technology Use	1	Renal	Dialysis	TD43
03120AF	Bypass Innominate Artery to Lower Arm Vein with Autologous Arterial Tissue, Open Approach	PR	Renal	Device & Technology Use	1	Renal	Dialysis	TD43
03120JD	Bypass Innominate Artery to Upper Arm Vein with Synthetic Substitute, Open Approach	PR	Renal	Device & Technology Use	1	Renal	Dialysis	TD43
03120JF	Bypass Innominate Artery to Lower Arm Vein with Synthetic Substitute, Open Approach	PR	Renal	Device & Technology Use	1	Renal	Dialysis	TD43
03120KD	Bypass Innominate Artery to Upper Arm Vein with Nonautologous Tissue Substitute, Open Approach	PR	Renal	Device & Technology Use	1	Renal	Dialysis	TD43
03120KF	Bypass Innominate Artery to Lower Arm Vein with Nonautologous Tissue Substitute, Open Approach	PR	Renal	Device & Technology Use	1	Renal	Dialysis	TD43
03120ZD	Bypass Innominate Artery to Upper Arm Vein, Open Approach	PR	Renal	Device & Technology Use	1	Renal	Dialysis	TD43
03120ZF	Bypass Innominate Artery to Lower Arm Vein, Open Approach	PR	Renal	Device & Technology Use	1	Renal	Dialysis	TD43
031309D	Bypass Right Subclavian Artery to Upper Arm Vein with Autologous Venous Tissue, Open Approach	PR	Renal	Device & Technology Use	1	Renal	Dialysis	TD43
031309F	Bypass Right Subclavian Artery to Lower Arm Vein with Autologous Venous Tissue, Open Approach	PR	Renal	Device & Technology Use	1	Renal	Dialysis	TD43
03130AD	Bypass Right Subclavian Artery to Upper Arm Vein with Autologous Arterial Tissue, Open Approach	PR	Renal	Device & Technology Use	1	Renal	Dialysis	TD43
03130AF	Bypass Right Subclavian Artery to Lower Arm Vein with Autologous Arterial Tissue, Open Approach	PR	Renal	Device & Technology Use	1	Renal	Dialysis	TD43
03130JD	Bypass Right Subclavian Artery to Upper Arm Vein with Synthetic Substitute, Open Approach	PR	Renal	Device & Technology Use	1	Renal	Dialysis	TD43
03130JF	Bypass Right Subclavian Artery to Lower Arm Vein with Synthetic Substitute, Open Approach	PR	Renal	Device & Technology Use	1	Renal	Dialysis	TD43
03130KD	Bypass Right Subclavian Artery to Upper Arm Vein with Nonautologous Tissue Substitute, Open Approach	PR	Renal	Device & Technology Use	1	Renal	Dialysis	TD43
03130KF	Bypass Right Subclavian Artery to Lower Arm Vein with Nonautologous Tissue Substitute, Open Approach	PR	Renal	Device & Technology Use	1	Renal	Dialysis	TD43
03130ZD	Bypass Right Subclavian Artery to Upper Arm Vein, Open Approach	PR	Renal	Device & Technology Use	1	Renal	Dialysis	TD43
03130ZF	Bypass Right Subclavian Artery to Lower Arm Vein, Open Approach	PR	Renal	Device & Technology Use	1	Renal	Dialysis	TD43
031409D	Bypass Left Subclavian Artery to Upper Arm Vein with Autologous Venous Tissue, Open Approach	PR	Renal	Device & Technology Use	1	Renal	Dialysis	TD43
031409F	Bypass Left Subclavian Artery to Lower Arm Vein with Autologous Venous Tissue, Open Approach	PR	Renal	Device & Technology Use	1	Renal	Dialysis	TD43
03140AD	Bypass Left Subclavian Artery to Upper Arm Vein with Autologous Arterial Tissue, Open Approach	PR	Renal	Device & Technology Use	1	Renal	Dialysis	TD43
03140AF	Bypass Left Subclavian Artery to Lower Arm Vein with Autologous Arterial Tissue, Open Approach	PR	Renal	Device & Technology Use	1	Renal	Dialysis	TD43
03140JD	Bypass Left Subclavian Artery to Upper Arm Vein with Synthetic Substitute, Open Approach	PR	Renal	Device & Technology Use	1	Renal	Dialysis	TD43
03140JF	Bypass Left Subclavian Artery to Lower Arm Vein with Synthetic Substitute, Open Approach	PR	Renal	Device & Technology Use	1	Renal	Dialysis	TD43
03140KD	Bypass Left Subclavian Artery to Upper Arm Vein with Nonautologous Tissue Substitute, Open Approach	PR	Renal	Device & Technology Use	1	Renal	Dialysis	TD43
03140KF	Bypass Left Subclavian Artery to Lower Arm Vein with Nonautologous Tissue Substitute, Open Approach	PR	Renal	Device & Technology Use	1	Renal	Dialysis	TD43
03140ZD	Bypass Left Subclavian Artery to Upper Arm Vein, Open Approach	PR	Renal	Device & Technology Use	1	Renal	Dialysis	TD43
03140ZF	Bypass Left Subclavian Artery to Lower Arm Vein, Open Approach	PR	Renal	Device & Technology Use	1	Renal	Dialysis	TD43
031509D	Bypass Right Axillary Artery to Upper Arm Vein with Autologous Venous Tissue, Open Approach	PR	Renal	Device & Technology Use	1	Renal	Dialysis	TD43
031509F	Bypass Right Axillary Artery to Lower Arm Vein with Autologous Venous Tissue, Open Approach	PR	Renal	Device & Technology Use	1	Renal	Dialysis	TD43
03150AD	Bypass Right Axillary Artery to Upper Arm Vein with Autologous Arterial Tissue, Open Approach	PR	Renal	Device & Technology Use	1	Renal	Dialysis	TD43
03150AF	Bypass Right Axillary Artery to Lower Arm Vein with Autologous Arterial Tissue, Open Approach	PR	Renal	Device & Technology Use	1	Renal	Dialysis	TD43
03150JD	Bypass Right Axillary Artery to Upper Arm Vein with Synthetic Substitute, Open Approach	PR	Renal	Device & Technology Use	1	Renal	Dialysis	TD43
03150JF	Bypass Right Axillary Artery to Lower Arm Vein with Synthetic Substitute, Open Approach	PR	Renal	Device & Technology Use	1	Renal	Dialysis	TD43
03150KD	Bypass Right Axillary Artery to Upper Arm Vein with Nonautologous Tissue Substitute, Open Approach	PR	Renal	Device & Technology Use	1	Renal	Dialysis	TD43
03150KF	Bypass Right Axillary Artery to Lower Arm Vein with Nonautologous Tissue Substitute, Open Approach	PR	Renal	Device & Technology Use	1	Renal	Dialysis	TD43
03150ZD	Bypass Right Axillary Artery to Upper Arm Vein, Open Approach	PR	Renal	Device & Technology Use	1	Renal	Dialysis	TD43
03150ZF	Bypass Right Axillary Artery to Lower Arm Vein, Open Approach	PR	Renal	Device & Technology Use	1	Renal	Dialysis	TD43
031609D	Bypass Left Axillary Artery to Upper Arm Vein with Autologous Venous Tissue, Open Approach	PR	Renal	Device & Technology Use	1	Renal	Dialysis	TD43
031609F	Bypass Left Axillary Artery to Lower Arm Vein with Autologous Venous Tissue, Open Approach	PR	Renal	Device & Technology Use	1	Renal	Dialysis	TD43
03160AD	Bypass Left Axillary Artery to Upper Arm Vein with Autologous Arterial Tissue, Open Approach	PR	Renal	Device & Technology Use	1	Renal	Dialysis	TD43
03160AF	Bypass Left Axillary Artery to Lower Arm Vein with Autologous Arterial Tissue, Open Approach	PR	Renal	Device & Technology Use	1	Renal	Dialysis	TD43
03160JD	Bypass Left Axillary Artery to Upper Arm Vein with Synthetic Substitute, Open Approach	PR	Renal	Device & Technology Use	1	Renal	Dialysis	TD43
03160JF	Bypass Left Axillary Artery to Lower Arm Vein with Synthetic Substitute, Open Approach	PR	Renal	Device & Technology Use	1	Renal	Dialysis	TD43
03160KD	Bypass Left Axillary Artery to Upper Arm Vein with Nonautologous Tissue Substitute, Open Approach	PR	Renal	Device & Technology Use	1	Renal	Dialysis	TD43
03160KF	Bypass Left Axillary Artery to Lower Arm Vein with Nonautologous Tissue Substitute, Open Approach	PR	Renal	Device & Technology Use	1	Renal	Dialysis	TD43
03160ZD	Bypass Left Axillary Artery to Upper Arm Vein, Open Approach	PR	Renal	Device & Technology Use	1	Renal	Dialysis	TD43
03160ZF	Bypass Left Axillary Artery to Lower Arm Vein, Open Approach	PR	Renal	Device & Technology Use	1	Renal	Dialysis	TD43
031709D	Bypass Right Brachial Artery to Upper Arm Vein with Autologous Venous Tissue, Open Approach	PR	Renal	Device & Technology Use	1	Renal	Dialysis	TD43
031709F	Bypass Right Brachial Artery to Lower Arm Vein with Autologous Venous Tissue, Open Approach	PR	Renal	Device & Technology Use	1	Renal	Dialysis	TD43
03170AD	Bypass Right Brachial Artery to Upper Arm Vein with Autologous Arterial Tissue, Open Approach	PR	Renal	Device & Technology Use	1	Renal	Dialysis	TD43
03170AF	Bypass Right Brachial Artery to Lower Arm Vein with Autologous Arterial Tissue, Open Approach	PR	Renal	Device & Technology Use	1	Renal	Dialysis	TD43
03170JD	Bypass Right Brachial Artery to Upper Arm Vein with Synthetic Substitute, Open Approach	PR	Renal	Device & Technology Use	1	Renal	Dialysis	TD43
03170JF	Bypass Right Brachial Artery to Lower Arm Vein with Synthetic Substitute, Open Approach	PR	Renal	Device & Technology Use	1	Renal	Dialysis	TD43
03170KD	Bypass Right Brachial Artery to Upper Arm Vein with Nonautologous Tissue Substitute, Open Approach	PR	Renal	Device & Technology Use	1	Renal	Dialysis	TD43
03170KF	Bypass Right Brachial Artery to Lower Arm Vein with Nonautologous Tissue Substitute, Open Approach	PR	Renal	Device & Technology Use	1	Renal	Dialysis	TD43
03170ZD	Bypass Right Brachial Artery to Upper Arm Vein, Open Approach	PR	Renal	Device & Technology Use	1	Renal	Dialysis	TD43
03170ZF	Bypass Right Brachial Artery to Lower Arm Vein, Open Approach	PR	Renal	Device & Technology Use	1	Renal	Dialysis	TD43
031809D	Bypass Left Brachial Artery to Upper Arm Vein with Autologous Venous Tissue, Open Approach	PR	Renal	Device & Technology Use	1	Renal	Dialysis	TD43
031809F	Bypass Left Brachial Artery to Lower Arm Vein with Autologous Venous Tissue, Open Approach	PR	Renal	Device & Technology Use	1	Renal	Dialysis	TD43
03180AD	Bypass Left Brachial Artery to Upper Arm Vein with Autologous Arterial Tissue, Open Approach	PR	Renal	Device & Technology Use	1	Renal	Dialysis	TD43
03180AF	Bypass Left Brachial Artery to Lower Arm Vein with Autologous Arterial Tissue, Open Approach	PR	Renal	Device & Technology Use	1	Renal	Dialysis	TD43
03180JD	Bypass Left Brachial Artery to Upper Arm Vein with Synthetic Substitute, Open Approach	PR	Renal	Device & Technology Use	1	Renal	Dialysis	TD43
03180JF	Bypass Left Brachial Artery to Lower Arm Vein with Synthetic Substitute, Open Approach	PR	Renal	Device & Technology Use	1	Renal	Dialysis	TD43
03180KD	Bypass Left Brachial Artery to Upper Arm Vein with Nonautologous Tissue Substitute, Open Approach	PR	Renal	Device & Technology Use	1	Renal	Dialysis	TD43
03180KF	Bypass Left Brachial Artery to Lower Arm Vein with Nonautologous Tissue Substitute, Open Approach	PR	Renal	Device & Technology Use	1	Renal	Dialysis	TD43
03180ZD	Bypass Left Brachial Artery to Upper Arm Vein, Open Approach	PR	Renal	Device & Technology Use	1	Renal	Dialysis	TD43
03180ZF	Bypass Left Brachial Artery to Lower Arm Vein, Open Approach	PR	Renal	Device & Technology Use	1	Renal	Dialysis	TD43
031909F	Bypass Right Ulnar Artery to Lower Arm Vein with Autologous Venous Tissue, Open Approach	PR	Renal	Device & Technology Use	1	Renal	Dialysis	TD43
03190AF	Bypass Right Ulnar Artery to Lower Arm Vein with Autologous Arterial Tissue, Open Approach	PR	Renal	Device & Technology Use	1	Renal	Dialysis	TD43
03190JF	Bypass Right Ulnar Artery to Lower Arm Vein with Synthetic Substitute, Open Approach	PR	Renal	Device & Technology Use	1	Renal	Dialysis	TD43
03190KF	Bypass Right Ulnar Artery to Lower Arm Vein with Nonautologous Tissue Substitute, Open Approach	PR	Renal	Device & Technology Use	1	Renal	Dialysis	TD43
03190ZF	Bypass Right Ulnar Artery to Lower Arm Vein, Open Approach	PR	Renal	Device & Technology Use	1	Renal	Dialysis	TD43
031A09F	Bypass Left Ulnar Artery to Lower Arm Vein with Autologous Venous Tissue, Open Approach	PR	Renal	Device & Technology Use	1	Renal	Dialysis	TD43
031A0AF	Bypass Left Ulnar Artery to Lower Arm Vein with Autologous Arterial Tissue, Open Approach	PR	Renal	Device & Technology Use	1	Renal	Dialysis	TD43
031A0JF	Bypass Left Ulnar Artery to Lower Arm Vein with Synthetic Substitute, Open Approach	PR	Renal	Device & Technology Use	1	Renal	Dialysis	TD43
031A0KF	Bypass Left Ulnar Artery to Lower Arm Vein with Nonautologous Tissue Substitute, Open Approach	PR	Renal	Device & Technology Use	1	Renal	Dialysis	TD43
031A0ZF	Bypass Left Ulnar Artery to Lower Arm Vein, Open Approach	PR	Renal	Device & Technology Use	1	Renal	Dialysis	TD43
031B09F	Bypass Right Radial Artery to Lower Arm Vein with Autologous Venous Tissue, Open Approach	PR	Renal	Device & Technology Use	1	Renal	Dialysis	TD43
031B0AF	Bypass Right Radial Artery to Lower Arm Vein with Autologous Arterial Tissue, Open Approach	PR	Renal	Device & Technology Use	1	Renal	Dialysis	TD43
031B0JF	Bypass Right Radial Artery to Lower Arm Vein with Synthetic Substitute, Open Approach	PR	Renal	Device & Technology Use	1	Renal	Dialysis	TD43
031B0KF	Bypass Right Radial Artery to Lower Arm Vein with Nonautologous Tissue Substitute, Open Approach	PR	Renal	Device & Technology Use	1	Renal	Dialysis	TD43
031B0ZF	Bypass Right Radial Artery to Lower Arm Vein, Open Approach	PR	Renal	Device & Technology Use	1	Renal	Dialysis	TD43
031C09F	Bypass Left Radial Artery to Lower Arm Vein with Autologous Venous Tissue, Open Approach	PR	Renal	Device & Technology Use	1	Renal	Dialysis	TD43
031C0AF	Bypass Left Radial Artery to Lower Arm Vein with Autologous Arterial Tissue, Open Approach	PR	Renal	Device & Technology Use	1	Renal	Dialysis	TD43
031C0JF	Bypass Left Radial Artery to Lower Arm Vein with Synthetic Substitute, Open Approach	PR	Renal	Device & Technology Use	1	Renal	Dialysis	TD43
031C0KF	Bypass Left Radial Artery to Lower Arm Vein with Nonautologous Tissue Substitute, Open Approach	PR	Renal	Device & Technology Use	1	Renal	Dialysis	TD43
031C0ZF	Bypass Left Radial Artery to Lower Arm Vein, Open Approach	PR	Renal	Device & Technology Use	1	Renal	Dialysis	TD43
3E1M39Z	Irrigation of Peritoneal Cavity using Dialysate, Percutaneous Approach	PR	Renal	Device & Technology Use	1	Renal	Dialysis	TD43
5A1D60Z	Performance of Urinary Filtration, Multiple	PR	Renal	Device & Technology Use	1	Renal	Dialysis	TD43
5A1D70Z	Performance of Urinary Filtration, Intermittent, Less than 6 Hours Per Day	PR	Renal	Device & Technology Use	1	Renal	Dialysis	TD43
5A1D80Z	Performance of Urinary Filtration, Prolonged Intermittent, 6-18 hours Per Day	PR	Renal	Device & Technology Use	1	Renal	Dialysis	TD43
5A1D90Z	Performance of Urinary Filtration, Continuous, Greater than 18 hours Per Day	PR	Renal	Device & Technology Use	1	Renal	Dialysis	TD43
T8571XA	Infection and inflammatory reaction due to peritoneal dialysis catheter, initial encounter	DX	Renal	Device & Technology Use	1	Renal	Dialysis	TD43
Z4901	Encounter for fitting and adjustment of extracorporeal dialysis catheter	DX	Renal	Device & Technology Use	1	Renal	Dialysis	TD43
Z4902	Encounter for fitting and adjustment of peritoneal dialysis catheter	DX	Renal	Device & Technology Use	1	Renal	Dialysis	TD43
Z4931	Encounter for adequacy testing for hemodialysis	DX	Renal	Device & Technology Use	1	Renal	Dialysis	TD43
Z4932	Encounter for adequacy testing for peritoneal dialysis	DX	Renal	Device & Technology Use	1	Renal	Dialysis	TD43
Z9115	Patient's noncompliance with renal dialysis	DX	Renal	Device & Technology Use	1	Renal	Dialysis	TD43
Z992	Dependence on renal dialysis	DX	Renal	Device & Technology Use	1	Renal	Dialysis	TD43
03WY0JZ	Revision of Synthetic Substitute in Upper Artery, Open Approach	PR	Renal	Device & Technology Use	1	Renal	Dialysis	TD43
03WY3JZ	Revision of Synthetic Substitute in Upper Artery, Percutaneous Approach	PR	Renal	Device & Technology Use	1	Renal	Dialysis	TD43
03WY4JZ	Revision of Synthetic Substitute in Upper Artery, Percutaneous Endoscopic Approach	PR	Renal	Device & Technology Use	1	Renal	Dialysis	TD43
03WYXJZ	Revision of Synthetic Substitute in Upper Artery, External Approach	PR	Renal	Device & Technology Use	1	Renal	Dialysis	TD43
0T25X0Z	Change Drainage Device in Kidney, External Approach	PR	Renal	Device & Technology Use	1	Renal	Drain Renal/Gu	TD44
0T29X0Z	Change Drainage Device in Ureter, External Approach	PR	Renal	Device & Technology Use	1	Renal	Drain Renal/Gu	TD44
0T29XYZ	Change Other Device in Ureter, External Approach	PR	Renal	Device & Technology Use	1	Renal	Drain Renal/Gu	TD44
0T2BX0Z	Change Drainage Device in Bladder, External Approach	PR	Renal	Device & Technology Use	1	Renal	Drain Renal/Gu	TD44
0T9000Z	Drainage of Right Kidney with Drainage Device, Open Approach	PR	Renal	Device & Technology Use	1	Renal	Drain Renal/Gu	TD44
0T9030Z	Drainage of Right Kidney with Drainage Device, Percutaneous Approach	PR	Renal	Device & Technology Use	1	Renal	Drain Renal/Gu	TD44
0T9040Z	Drainage of Right Kidney with Drainage Device, Percutaneous Endoscopic Approach	PR	Renal	Device & Technology Use	1	Renal	Drain Renal/Gu	TD44
0T9070Z	Drainage of Right Kidney with Drainage Device, Via Natural or Artificial Opening	PR	Renal	Device & Technology Use	1	Renal	Drain Renal/Gu	TD44
0T9080Z	Drainage of Right Kidney with Drainage Device, Via Natural or Artificial Opening Endoscopic	PR	Renal	Device & Technology Use	1	Renal	Drain Renal/Gu	TD44
0T9100Z	Drainage of Left Kidney with Drainage Device, Open Approach	PR	Renal	Device & Technology Use	1	Renal	Drain Renal/Gu	TD44
0T9130Z	Drainage of Left Kidney with Drainage Device, Percutaneous Approach	PR	Renal	Device & Technology Use	1	Renal	Drain Renal/Gu	TD44
0T9140Z	Drainage of Left Kidney with Drainage Device, Percutaneous Endoscopic Approach	PR	Renal	Device & Technology Use	1	Renal	Drain Renal/Gu	TD44
0T9170Z	Drainage of Left Kidney with Drainage Device, Via Natural or Artificial Opening	PR	Renal	Device & Technology Use	1	Renal	Drain Renal/Gu	TD44
0T9180Z	Drainage of Left Kidney with Drainage Device, Via Natural or Artificial Opening Endoscopic	PR	Renal	Device & Technology Use	1	Renal	Drain Renal/Gu	TD44
0T9370Z	Drainage of Right Kidney Pelvis with Drainage Device, Via Natural or Artificial Opening	PR	Renal	Device & Technology Use	1	Renal	Drain Renal/Gu	TD44
0T9380Z	Drainage of Right Kidney Pelvis with Drainage Device, Via Natural or Artificial Opening Endoscopic	PR	Renal	Device & Technology Use	1	Renal	Drain Renal/Gu	TD44
0T9470Z	Drainage of Left Kidney Pelvis with Drainage Device, Via Natural or Artificial Opening	PR	Renal	Device & Technology Use	1	Renal	Drain Renal/Gu	TD44
0T9480Z	Drainage of Left Kidney Pelvis with Drainage Device, Via Natural or Artificial Opening Endoscopic	PR	Renal	Device & Technology Use	1	Renal	Drain Renal/Gu	TD44
3E1K38Z	Irrigation of Genitourinary Tract using Irrigating Substance, Percutaneous Approach	PR	Renal	Device & Technology Use	1	Renal	Irrigation Renal/GU	TD45
0TQ67ZZ	Repair Right Ureter, Via Natural or Artificial Opening	PR	Renal	Device & Technology Use	1	Renal	Other Renal Procedure	TD46
0TQ77ZZ	Repair Left Ureter, Via Natural or Artificial Opening	PR	Renal	Device & Technology Use	1	Renal	Other Renal Procedure	TD46
0JH60WZ	Insertion of Totally Implantable Vascular Access Device into Chest Subcutaneous Tissue and Fascia, Open Approach	PR	Renal	Device & Technology Use	1	Renal	Vascular Access Device	TD47
0JH60XZ	Insertion of Tunneled Vascular Access Device into Chest Subcutaneous Tissue and Fascia, Open Approach	PR	Renal	Device & Technology Use	1	Renal	Vascular Access Device	TD47
0JH63WZ	Insertion of Totally Implantable Vascular Access Device into Chest Subcutaneous Tissue and Fascia, Percutaneous Approach	PR	Renal	Device & Technology Use	1	Renal	Vascular Access Device	TD47
0JH63XZ	Insertion of Tunneled Vascular Access Device into Chest Subcutaneous Tissue and Fascia, Percutaneous Approach	PR	Renal	Device & Technology Use	1	Renal	Vascular Access Device	TD47
0JH80WZ	Insertion of Totally Implantable Vascular Access Device into Abdomen Subcutaneous Tissue and Fascia, Open Approach	PR	Renal	Device & Technology Use	1	Renal	Vascular Access Device	TD47
0JH80XZ	Insertion of Tunneled Vascular Access Device into Abdomen Subcutaneous Tissue and Fascia, Open Approach	PR	Renal	Device & Technology Use	1	Renal	Vascular Access Device	TD47
0JH83WZ	Insertion of Totally Implantable Vascular Access Device into Abdomen Subcutaneous Tissue and Fascia, Percutaneous Approach	PR	Renal	Device & Technology Use	1	Renal	Vascular Access Device	TD47
0JH83XZ	Insertion of Tunneled Vascular Access Device into Abdomen Subcutaneous Tissue and Fascia, Percutaneous Approach	PR	Renal	Device & Technology Use	1	Renal	Vascular Access Device	TD47
0JHD0WZ	Insertion of Totally Implantable Vascular Access Device into Right Upper Arm Subcutaneous Tissue and Fascia, Open Approach	PR	Renal	Device & Technology Use	1	Renal	Vascular Access Device	TD47
0JHD0XZ	Insertion of Tunneled Vascular Access Device into Right Upper Arm Subcutaneous Tissue and Fascia, Open Approach	PR	Renal	Device & Technology Use	1	Renal	Vascular Access Device	TD47
0JHD3WZ	Insertion of Totally Implantable Vascular Access Device into Right Upper Arm Subcutaneous Tissue and Fascia, Percutaneous Approach	PR	Renal	Device & Technology Use	1	Renal	Vascular Access Device	TD47
0JHD3XZ	Insertion of Tunneled Vascular Access Device into Right Upper Arm Subcutaneous Tissue and Fascia, Percutaneous Approach	PR	Renal	Device & Technology Use	1	Renal	Vascular Access Device	TD47
0JHF0WZ	Insertion of Totally Implantable Vascular Access Device into Left Upper Arm Subcutaneous Tissue and Fascia, Open Approach	PR	Renal	Device & Technology Use	1	Renal	Vascular Access Device	TD47
0JHF0XZ	Insertion of Tunneled Vascular Access Device into Left Upper Arm Subcutaneous Tissue and Fascia, Open Approach	PR	Renal	Device & Technology Use	1	Renal	Vascular Access Device	TD47
0JHF3WZ	Insertion of Totally Implantable Vascular Access Device into Left Upper Arm Subcutaneous Tissue and Fascia, Percutaneous Approach	PR	Renal	Device & Technology Use	1	Renal	Vascular Access Device	TD47
0JHF3XZ	Insertion of Tunneled Vascular Access Device into Left Upper Arm Subcutaneous Tissue and Fascia, Percutaneous Approach	PR	Renal	Device & Technology Use	1	Renal	Vascular Access Device	TD47
0JHL0WZ	Insertion of Totally Implantable Vascular Access Device into Right Upper Leg Subcutaneous Tissue and Fascia, Open Approach	PR	Renal	Device & Technology Use	1	Renal	Vascular Access Device	TD47
0JHL0XZ	Insertion of Tunneled Vascular Access Device into Right Upper Leg Subcutaneous Tissue and Fascia, Open Approach	PR	Renal	Device & Technology Use	1	Renal	Vascular Access Device	TD47
0JHL3WZ	Insertion of Totally Implantable Vascular Access Device into Right Upper Leg Subcutaneous Tissue and Fascia, Percutaneous Approach	PR	Renal	Device & Technology Use	1	Renal	Vascular Access Device	TD47
0JHL3XZ	Insertion of Tunneled Vascular Access Device into Right Upper Leg Subcutaneous Tissue and Fascia, Percutaneous Approach	PR	Renal	Device & Technology Use	1	Renal	Vascular Access Device	TD47
0JHM0WZ	Insertion of Totally Implantable Vascular Access Device into Left Upper Leg Subcutaneous Tissue and Fascia, Open Approach	PR	Renal	Device & Technology Use	1	Renal	Vascular Access Device	TD47
0JHM0XZ	Insertion of Tunneled Vascular Access Device into Left Upper Leg Subcutaneous Tissue and Fascia, Open Approach	PR	Renal	Device & Technology Use	1	Renal	Vascular Access Device	TD47
0JHM3WZ	Insertion of Totally Implantable Vascular Access Device into Left Upper Leg Subcutaneous Tissue and Fascia, Percutaneous Approach	PR	Renal	Device & Technology Use	1	Renal	Vascular Access Device	TD47
0JHM3XZ	Insertion of Tunneled Vascular Access Device into Left Upper Leg Subcutaneous Tissue and Fascia, Percutaneous Approach	PR	Renal	Device & Technology Use	1	Renal	Vascular Access Device	TD47
0T1B079	Bypass Bladder to Colocutaneous with Autologous Tissue Substitute, Open Approach	PR	Renal	Device & Technology Use	1	Renal	Vesicostomy	TD48
0T1B07C	Bypass Bladder to Ileocutaneous with Autologous Tissue Substitute, Open Approach	PR	Renal	Device & Technology Use	1	Renal	Vesicostomy	TD48
0T1B07D	Bypass Bladder to Cutaneous with Autologous Tissue Substitute, Open Approach	PR	Renal	Device & Technology Use	1	Renal	Vesicostomy	TD48
0T1B0J9	Bypass Bladder to Colocutaneous with Synthetic Substitute, Open Approach	PR	Renal	Device & Technology Use	1	Renal	Vesicostomy	TD48
0T1B0JC	Bypass Bladder to Ileocutaneous with Synthetic Substitute, Open Approach	PR	Renal	Device & Technology Use	1	Renal	Vesicostomy	TD48
0T1B0JD	Bypass Bladder to Cutaneous with Synthetic Substitute, Open Approach	PR	Renal	Device & Technology Use	1	Renal	Vesicostomy	TD48
0T1B0K9	Bypass Bladder to Colocutaneous with Nonautologous Tissue Substitute, Open Approach	PR	Renal	Device & Technology Use	1	Renal	Vesicostomy	TD48
0T1B0KC	Bypass Bladder to Ileocutaneous with Nonautologous Tissue Substitute, Open Approach	PR	Renal	Device & Technology Use	1	Renal	Vesicostomy	TD48
0T1B0KD	Bypass Bladder to Cutaneous with Nonautologous Tissue Substitute, Open Approach	PR	Renal	Device & Technology Use	1	Renal	Vesicostomy	TD48
0T1B0Z9	Bypass Bladder to Colocutaneous, Open Approach	PR	Renal	Device & Technology Use	1	Renal	Vesicostomy	TD48
0T1B0ZC	Bypass Bladder to Ileocutaneous, Open Approach	PR	Renal	Device & Technology Use	1	Renal	Vesicostomy	TD48
0T1B0ZD	Bypass Bladder to Cutaneous, Open Approach	PR	Renal	Device & Technology Use	1	Renal	Vesicostomy	TD48
0T1B479	Bypass Bladder to Colocutaneous with Autologous Tissue Substitute, Percutaneous Endoscopic Approach	PR	Renal	Device & Technology Use	1	Renal	Vesicostomy	TD48
0T1B47C	Bypass Bladder to Ileocutaneous with Autologous Tissue Substitute, Percutaneous Endoscopic Approach	PR	Renal	Device & Technology Use	1	Renal	Vesicostomy	TD48
0T1B47D	Bypass Bladder to Cutaneous with Autologous Tissue Substitute, Percutaneous Endoscopic Approach	PR	Renal	Device & Technology Use	1	Renal	Vesicostomy	TD48
0T1B4J9	Bypass Bladder to Colocutaneous with Synthetic Substitute, Percutaneous Endoscopic Approach	PR	Renal	Device & Technology Use	1	Renal	Vesicostomy	TD48
0T1B4JC	Bypass Bladder to Ileocutaneous with Synthetic Substitute, Percutaneous Endoscopic Approach	PR	Renal	Device & Technology Use	1	Renal	Vesicostomy	TD48
0T1B4JD	Bypass Bladder to Cutaneous with Synthetic Substitute, Percutaneous Endoscopic Approach	PR	Renal	Device & Technology Use	1	Renal	Vesicostomy	TD48
0T1B4K9	Bypass Bladder to Colocutaneous with Nonautologous Tissue Substitute, Percutaneous Endoscopic Approach	PR	Renal	Device & Technology Use	1	Renal	Vesicostomy	TD48
0T1B4KC	Bypass Bladder to Ileocutaneous with Nonautologous Tissue Substitute, Percutaneous Endoscopic Approach	PR	Renal	Device & Technology Use	1	Renal	Vesicostomy	TD48
0T1B4KD	Bypass Bladder to Cutaneous with Nonautologous Tissue Substitute, Percutaneous Endoscopic Approach	PR	Renal	Device & Technology Use	1	Renal	Vesicostomy	TD48
0T1B4Z9	Bypass Bladder to Colocutaneous, Percutaneous Endoscopic Approach	PR	Renal	Device & Technology Use	1	Renal	Vesicostomy	TD48
0T1B4ZC	Bypass Bladder to Ileocutaneous, Percutaneous Endoscopic Approach	PR	Renal	Device & Technology Use	1	Renal	Vesicostomy	TD48
0T1B4ZD	Bypass Bladder to Cutaneous, Percutaneous Endoscopic Approach	PR	Renal	Device & Technology Use	1	Renal	Vesicostomy	TD48
Z435	Encounter for attention to cystostomy	DX	Renal	Device & Technology Use	1	Renal	Vesicostomy	TD48
Z436	Encounter for attention to other artificial openings of urinary tract	DX	Renal	Device & Technology Use	1	Renal	Vesicostomy	TD48
Z9350	Unspecified cystostomy status	DX	Renal	Device & Technology Use	1	Renal	Vesicostomy	TD48
Z9351	Cutaneous-vesicostomy status	DX	Renal	Device & Technology Use	1	Renal	Vesicostomy	TD48
Z9352	Appendico-vesicostomy status	DX	Renal	Device & Technology Use	1	Renal	Vesicostomy	TD48
Z9359	Other cystostomy status	DX	Renal	Device & Technology Use	1	Renal	Vesicostomy	TD48
Z936	Other artificial openings of urinary tract status	DX	Renal	Device & Technology Use	1	Renal	Vesicostomy	TD48
3E1F78Z	Irrigation of Respiratory Tract using Irrigating Substance, Via Natural or Artificial Opening	PR	Respiratory	Device & Technology Use	1	Respiratory	Irrigation Respiratory	TD49
Z990	Dependence on aspirator	DX	Respiratory	Device & Technology Use	1	Respiratory	Other Respiratory	TD50
Z9981	Dependence on supplemental oxygen	DX	Misc	Device & Technology Use	1	Respiratory	Oxygen	TD51
0BHR0MZ	Insertion of Diaphragmatic Pacemaker Lead into Right Diaphragm, Open Approach	PR	Respiratory	Device & Technology Use	1	Respiratory	Pacemaker Diaphragm	TD52
0BHR3MZ	Insertion of Diaphragmatic Pacemaker Lead into Right Diaphragm, Percutaneous Approach	PR	Respiratory	Device & Technology Use	1	Respiratory	Pacemaker Diaphragm	TD52
0BHR4MZ	Insertion of Diaphragmatic Pacemaker Lead into Right Diaphragm, Percutaneous Endoscopic Approach	PR	Respiratory	Device & Technology Use	1	Respiratory	Pacemaker Diaphragm	TD52
0BHS0MZ	Insertion of Diaphragmatic Pacemaker Lead into Left Diaphragm, Open Approach	PR	Respiratory	Device & Technology Use	1	Respiratory	Pacemaker Diaphragm	TD52
0BHS3MZ	Insertion of Diaphragmatic Pacemaker Lead into Left Diaphragm, Percutaneous Approach	PR	Respiratory	Device & Technology Use	1	Respiratory	Pacemaker Diaphragm	TD52
0BHS4MZ	Insertion of Diaphragmatic Pacemaker Lead into Left Diaphragm, Percutaneous Endoscopic Approach	PR	Respiratory	Device & Technology Use	1	Respiratory	Pacemaker Diaphragm	TD52
0BHT0MZ	Insertion of Diaphragmatic Pacemaker Lead into Diaphragm, Open Approach	PR	Respiratory	Device & Technology Use	1	Respiratory	Pacemaker Diaphragm	TD52
0BHT3MZ	Insertion of Diaphragmatic Pacemaker Lead into Diaphragm, Percutaneous Approach	PR	Respiratory	Device & Technology Use	1	Respiratory	Pacemaker Diaphragm	TD52
0BHT4MZ	Insertion of Diaphragmatic Pacemaker Lead into Diaphragm, Percutaneous Endoscopic Approach	PR	Respiratory	Device & Technology Use	1	Respiratory	Pacemaker Diaphragm	TD52
0B110F4	Bypass Trachea to Cutaneous with Tracheostomy Device, Open Approach	PR	Respiratory	Device & Technology Use	1	Respiratory	Tracheostomy	TD53
0B113F4	Bypass Trachea to Cutaneous with Tracheostomy Device, Percutaneous Approach	PR	Respiratory	Device & Technology Use	1	Respiratory	Tracheostomy	TD53
0B114F4	Bypass Trachea to Cutaneous with Tracheostomy Device, Percutaneous Endoscopic Approach	PR	Respiratory	Device & Technology Use	1	Respiratory	Tracheostomy	TD53
0B21XFZ	Change Tracheostomy Device in Trachea, External Approach	PR	Respiratory	Device & Technology Use	1	Respiratory	Tracheostomy	TD53
0BP1XFZ	Removal Tracheostomy Device, Trachea, External	PR	Respiratory	Device & Technology Use	1	Respiratory	Tracheostomy	TD53
0BW10FZ	Revision of Tracheostomy Device in Trachea, Open Approach	PR	Respiratory	Device & Technology Use	1	Respiratory	Tracheostomy	TD53
0BW13FZ	Revision of Tracheostomy Device in Trachea, Percutaneous Approach	PR	Respiratory	Device & Technology Use	1	Respiratory	Tracheostomy	TD53
0BW14FZ	Revision of Tracheostomy Device in Trachea, Percutaneous Endoscopic Approach	PR	Respiratory	Device & Technology Use	1	Respiratory	Tracheostomy	TD53
0WQ6XZ2	Repair Neck, Stoma, External Approach	PR	Respiratory	Device & Technology Use	1	Respiratory	Tracheostomy	TD53
J9500	Unspecified tracheostomy complication	DX	Respiratory	Device & Technology Use	1	Respiratory	Tracheostomy	TD53
J9501	Hemorrhage from tracheostomy stoma	DX	Respiratory	Device & Technology Use	1	Respiratory	Tracheostomy	TD53
J9502	Infection of tracheostomy stoma	DX	Respiratory	Device & Technology Use	1	Respiratory	Tracheostomy	TD53
J9503	Malfunction of tracheostomy stoma	DX	Respiratory	Device & Technology Use	1	Respiratory	Tracheostomy	TD53
J9504	Tracheo-esophageal fistula following tracheostomy	DX	Respiratory	Device & Technology Use	1	Respiratory	Tracheostomy	TD53
J9509	Other tracheostomy complication	DX	Respiratory	Device & Technology Use	1	Respiratory	Tracheostomy	TD53
Z430	Encounter for attention to tracheostomy	DX	Respiratory	Device & Technology Use	1	Respiratory	Tracheostomy	TD53
Z930	Tracheostomy status	DX	Respiratory	Device & Technology Use	1	Respiratory	Tracheostomy	TD53
Z9911	Dependence on respirator [ventilator] status	DX	Respiratory	Device & Technology Use	1	Respiratory	Ventilator	TD54
Z9912	Encounter for respirator [ventilator] dependence during power failure	DX	Respiratory	Device & Technology Use	1	Respiratory	Ventilator	TD54
J95850	Mechanical complication of respirator	DX	Respiratory	Device & Technology Use	1	Respiratory	Ventilator	TD54
